# Supplementary material for: Unilateral zebrafish corneal injury induces bilateral cell plasticity supporting wound closure
Source: Sci Rep. 2022 Jan 7;12:161. doi: 10.1038/s41598-021-04086-x (PMC8741998; doi:10.1038/s41598-021-04086-x)
Supplement: Supplementary file 2 — Supplementary Information 2. [file 41598_2021_4086_MOESM2_ESM.xlsx]

## Sheet: Table S1
			DESeq2 comparison		DESeq2 Normalized counts
			Control vs Wounded corneas		Wounded corneas			Control corneas
Gene name	entrezgene_id	Fold Change	log2FoldChange	padj	Sample 2	Sample 3	Sample 4	Sample 1	Sample 2	Sample 3	Sample 4
lepb	564348	13.0174	3.70237	0.00474336	209.257	290.486	108.138	38.7597	16.7617	2.04049	4.74838
rgs5b	550519	9.66786	3.2732	0.00187463	1949.76	3600.36	1202.07	174.419	126.644	74.4779	555.561
sall1b	100149526	8.85711	3.14684	1.13089e-08	238.018	296.733	114.897	15.2999	19.5553	13.2632	49.3832
rnd1b	553414	8.78641	3.13527	3.9648e-24	2518.03	4478.06	1924.28	260.098	288.674	304.033	500.479
si:dkey-23i12.7	100007087	8.10551	3.0189	0.00103591	4157.38	6816.52	2163.73	264.178	757.071	178.543	961.072
bach2b	555350	7.77155	2.9582	2.93379e-18	233.059	199.904	211.449	26.5198	31.661	29.5871	22.7922
f3b	550423	5.89593	2.55972	1.97681e-15	6564.34	9997.29	5785.39	881.274	1284.13	817.217	2070.29
cdkn1cb	100004175	5.57687	2.47945	8.46607e-07	501.821	738.188	483.725	36.7198	118.263	57.1338	199.432
ptpreb	569164	5.48477	2.45543	7.12158e-05	102.149	214.48	157.38	6.11996	36.3171	32.6479	39.8864
gcga	494052	5.42875	2.44062	1.33973e-09	1223.81	2690.38	788.829	231.538	266.325	214.252	442.549
hsp70l	560210	5.41274	2.43636	9.6327e-14	769.591	1408.7	667.174	142.799	139.681	169.361	248.815
tnfaip2b	569366	5.21001	2.38129	1.60227e-05	115.042	144.722	85.9312	10.1999	32.5922	25.5061	19.9432
socs3b	406596	4.98453	2.31746	0.00120407	6137.89	7882.68	1906.9	741.535	1366.08	792.731	1359.94
il11b	108180095	4.88624	2.28872	0.112476	237.026	211.357	118.759	13.2599	70.7717	4.08098	66.4773
tgm2l	559012	4.62708	2.2101	0.085199	95.2072	377.944	170.897	38.7597	22.349	13.2632	111.112
si:dkey-27j5.5	100006464	4.5664	2.19106	0.00126071	58.5127	175.957	97.5174	10.1999	23.2802	21.4252	41.7858
hsp70.3	30671	4.43756	2.14977	2.5058e-05	88.265	191.575	163.173	32.6398	19.5553	46.9313	34.1883
cxcl18b	795785	4.35289	2.12198	0.00571992	3414.57	4893.49	2022.76	405.957	1000.12	428.503	1329.55
egr2a	368241	4.35254	2.12186	2.14901e-13	2911.75	2262.46	2039.18	322.318	540.1	550.933	795.829
prdm1b	110437762	4.33646	2.11652	0.000263079	199.34	215.522	116.828	19.3799	60.5284	20.4049	62.6786
rrad	327396	4.32559	2.1129	0.040899	380.829	510.172	648.829	64.2596	59.5972	58.154	292.5
has1	403130	4.25919	2.09058	0.000113915	160.662	241.551	524.277	65.2796	47.4915	48.9718	128.206
serpine1	100136840	4.25497	2.08915	2.4016e-18	5979.21	9923.37	6213.11	1519.79	1777.67	1447.73	2184.26
s100a11	100307070	4.20642	2.07259	2.93463e-05	212.233	167.628	230.759	56.0996	40.9731	19.3847	76.9238
c7b	570832	4.00055	2.0002	2.43426e-07	1272.4	2527.95	1126.76	335.578	225.352	614.188	467.241
junbb	336038	3.96954	1.98897	1.64129e-13	57717.4	60655.3	47560.5	8799.48	15088.3	11552.2	20294.6
timp2b	406650	3.91949	1.97067	0.0126571	7722.69	15521.7	5496.7	937.374	3873.82	2167	2798.7
junba	407086	3.79807	1.92527	4.13114e-11	29867.3	32794.7	14626.6	6531.02	6147.83	5412.4	9040.92
adamts1	565145	3.67199	1.87656	0.0207049	1621.5	3077.69	5516.01	1081.19	491.677	639.694	1496.69
si:ch1073-358c10.1	503993	3.65838	1.87121	0.00241085	179.505	296.733	171.862	24.4798	125.713	41.8301	43.6851
socs3a	335409	3.58501	1.84198	8.22624e-07	32688.8	47212.8	22336.3	11172	4168.08	9656.63	13027.7
csf3b	100190920	3.55752	1.83087	0.0583963	48.5953	175.957	73.3794	10.1999	14.8993	12.2429	74.0748
phyhipla	790943	3.50858	1.81089	0.00096021	80.3311	181.163	117.793	19.3799	43.7667	41.8301	38.9367
dusp2	445057	3.48506	1.80118	0.0418893	1424.14	1308.75	2042.07	368.218	273.775	198.948	985.764
rtn4rl2a	403307	3.45163	1.78728	0.0364154	58.5127	140.558	229.793	34.6798	9.31207	28.5669	93.0683
acta1a	550445	3.33493	1.73766	0.107884	922.319	1308.75	692.277	590.576	77.2902	338.722	162.395
dclk1a	558997	3.32761	1.73449	0.00339374	133.885	238.427	123.586	19.3799	81.9462	41.8301	55.0812
flt1	544667	3.30056	1.72271	0.000486106	135.869	149.928	112	22.4398	38.1795	60.1945	39.8864
mycb	393141	3.26676	1.70786	2.47848e-08	7504.51	10938.5	7986.77	2375.56	2632.52	1630.35	4148.19
ogfrl1	559942	3.22248	1.68817	0.00077745	76.3641	97.8697	109.104	25.4998	26.0738	28.5669	37.0374
e2f7	567941	3.19034	1.67371	2.93463e-05	554.383	631.989	766.622	151.979	142.475	152.017	369.424
cdc42bpab	566003	3.18346	1.67059	1.7971e-06	439.341	521.625	662.346	118.319	253.288	182.624	125.357
hsp70.2	100535101;100126123	3.17709	1.6677	0.00268985	61.488	146.805	115.862	29.5798	27.005	35.7086	43.6851
bag3	445139	3.17211	1.66544	5.08171e-11	2328.61	2512.34	1675.18	569.156	648.12	584.601	936.381
inhbaa	30072	3.16638	1.66283	1.06693e-09	4039.36	6310.52	3666.08	1078.13	1568.15	1323.26	1931.64
dusp4	394146	3.16366	1.6616	1.29188e-07	471.077	648.647	699.036	227.458	196.485	116.308	226.023
nr3c2	562171	3.1487	1.65476	0.000621287	101.158	113.487	124.552	44.8797	33.5234	22.4454	42.7354
im:7152348	559250	3.11188	1.63779	0.000997067	377.853	484.143	270.345	128.519	61.4596	77.5387	217.476
ppp2r2bb	558810	3.10906	1.63648	0.00126071	74.3806	102.034	102.345	24.4798	28.8674	37.7491	28.4903
gadd45ga	402991	3.08282	1.62425	1.65922e-06	1392.4	2584.18	1884.69	761.935	352.927	584.601	835.715
si:dkey-79d12.5	100538016	3.06085	1.61393	1.92423e-12	19699	24527.8	24343.6	6322.94	6531.48	6529.57	10485.4
znf710a	327348	3.05142	1.60948	0.00087241	312.399	601.795	698.07	161.159	156.443	82.6399	303.896
icam3	100334824	3.04919	1.60842	0.000198049	1211.91	1711.68	1094.9	217.259	690.024	261.183	587.85
dusp5	114436	2.97115	1.57102	9.60811e-07	31637.5	37569.5	41686.3	7266.43	11344.9	10988	20164.5
il1b	405770	2.95816	1.5647	2.41103e-10	2081.67	2316.6	1734.07	962.874	627.633	577.459	596.397
fgfbp1b	101886353	2.94927	1.56036	0.0776198	709.095	306.103	814.898	160.139	219.765	82.6399	364.676
mctp1b	100334264	2.93713	1.55441	0.00165283	570.251	633.03	568.691	207.059	346.409	64.2755	186.137
jdp2b	436766	2.93593	1.55382	2.34261e-05	775.542	852.716	1305.38	246.838	216.971	349.944	518.523
epha3	795902	2.92882	1.55032	0.0020746	162.646	300.897	548.415	75.4795	166.686	108.146	110.162
cyp3c3	492759	2.90724	1.53965	0.23366	312.399	408.138	104.276	193.799	21.4178	93.8626	69.3264
srfb	393604	2.90113	1.53661	0.000263823	177.522	315.474	314.759	78.5395	124.782	59.1742	108.263
fosl1a	564241	2.88153	1.52684	4.92846e-10	46417.5	57359	51822.3	15922.1	17525.3	13039.8	25510.2
btg2	30079	2.83092	1.50127	4.99238e-05	17747.2	29530.6	30605	8638.32	4592.71	8947.55	14503.5
gadd45bb	497646	2.82329	1.49738	0.000130187	1414.22	1748.12	728.967	304.978	578.279	332.6	621.088
scxa	100034489	2.81682	1.49407	0.000436088	758.682	955.792	443.173	169.319	432.08	197.928	221.275
ascl1a	30466	2.80059	1.48573	0.0586157	148.761	139.516	28.9656	19.3799	45.6291	31.6276	54.1316
mylk5	100003770	2.77604	1.47303	0.00145176	311.407	236.345	323.449	90.7794	183.448	60.1945	83.5715
slc22a13b	556601	2.76849	1.4691	0.00732619	222.15	152.01	142.897	38.7597	114.538	45.9111	49.3832
rgs2	436935	2.75363	1.46133	3.37006e-05	6672.44	13305.1	13034.5	3628.12	2248.86	4730.88	5377.07
znf438	798757	2.75156	1.46025	0.0276632	218.183	91.6227	301.242	73.4395	51.2164	33.6681	137.703
sb:cb1058	394209	2.73025	1.44903	0.0413172	96.1989	105.158	97.5174	22.4398	60.5284	12.2429	50.3328
kbtbd11	557467	2.72219	1.44477	0.0089447	351.076	851.675	221.104	91.7994	150.855	227.515	226.973
si:ch73-22a13.3	100333120	2.71806	1.44258	0.00789356	267.77	360.244	144.828	91.7994	145.268	41.8301	99.716
il11a	570404	2.71575	1.44135	0.00136767	463.143	561.189	256.828	101.999	205.797	103.045	217.476
dnmt3bb.1	317744	2.71372	1.44027	0.000436088	309.423	275.909	534.897	106.079	204.865	107.126	132.005
si:ch211-261n11.7	100535903	2.70526	1.43577	0.187067	720.996	751.723	825.519	83.6394	444.186	119.369	485.285
pfkfb3	554477	2.67542	1.41977	6.90684e-06	4577.88	5283.92	2963.18	1146.47	2304.74	1236.54	1702.77
camkk1a	541526	2.64737	1.40456	0.0442994	102.149	61.4289	155.449	20.3999	65.1845	24.4859	50.3328
zgc:174888	558116	2.645	1.40327	0.000436193	3483.99	4625.91	1966.76	763.975	1874.52	913.12	1527.08
dachc	692255	2.63502	1.39781	0.00747161	80.3311	129.105	84.9657	31.6198	46.5603	30.6074	39.8864
hcfc2	550401	2.6338	1.39715	0.422365	108.1	89.5404	155.449	13.2599	105.226	4.08098	56.0309
cdh31	567602	2.61784	1.38838	0.0583245	194.381	193.657	258.759	44.8797	148.993	17.3442	117.76
anxa2b	799806	2.61464	1.38661	0.0222931	120.992	168.669	91.7243	72.4195	48.4228	19.3847	54.1316
cd40	100270764	2.612	1.38515	0.000556963	460.168	730.9	328.276	128.519	249.563	162.219	234.57
zgc:158343	568780	2.60906	1.38353	3.24725e-08	8032.11	11870.4	8781.39	3776.01	2931.44	3049.51	4901.28
tyms	81540	2.60229	1.37978	0.0445587	425.457	120.775	125.517	90.7794	149.924	52.0325	51.2825
lacc1	100005054	2.59913	1.37803	0.00661356	91.2402	146.805	124.552	46.9197	46.5603	63.2552	29.44
otud1	100537398	2.59681	1.37674	1.7721e-07	1723.65	2530.04	1359.45	656.876	661.157	706.01	857.558
AL954191.1	101885516	2.58502	1.37017	0.0998139	2849.27	5038.21	1205.93	807.835	1240.37	1799.71	842.363
bzw1b	406812	2.57815	1.36633	0.0393917	65129.6	119450	149037	41161.8	27630.8	33128.4	70615.1
fosb	492346	2.57255	1.3632	0.10962	9158.73	10774	17979.9	2325.58	4972.64	3417.82	8933.61
si:dkey-125i10.3	567654	2.56184	1.35718	0.113638	484.962	476.855	1341.11	139.739	285.88	341.782	431.153
igdcc4	100141327	2.54679	1.34868	0.00650405	147.769	119.734	168	30.5998	65.1845	54.073	77.8735
nupr1b	799637	2.54298	1.34652	1.03621e-06	1039.34	1421.19	2122.21	598.736	594.11	565.216	644.83
amotl2b	559784	2.53404	1.34144	2.50907e-08	16848.7	20013.3	16098.1	6044.48	5615.18	6392.86	9813.01
ccl34a.4	100170820	2.53057	1.33946	0.000278199	535.54	676.759	639.174	189.719	312.885	139.774	332.387
ggt1a	393387	2.52138	1.33422	0.0171218	276.696	516.419	154.483	107.099	63.3221	167.32	163.344
atf3	393939	2.52075	1.33385	4.04761e-08	4915.07	5304.75	3297.25	2202.17	1465.72	1627.29	1854.72
col28a2a	100294690	2.51663	1.33149	0.542103	99.1741	72.8817	881.519	135.659	48.4228	26.5264	347.582
cnksr2b	558834	2.51497	1.33054	0.0651488	67.4384	196.781	44.4139	44.8797	45.6291	38.7693	34.1883
CABZ01049847.1	100333757	2.51435	1.33019	0.0151068	66.4467	87.4581	125.517	28.5598	38.1795	36.7288	44.6348
grik1b	561540	2.5139	1.32993	0.132478	100.166	131.187	93.6553	93.8394	7.44965	43.8706	27.5406
fbn2b	571786	2.50305	1.32369	0.0240881	109.092	81.2111	105.242	52.0197	54.01	29.5871	21.8426
gabrb1	100331377	2.49346	1.31815	0.0279551	95.2072	120.775	205.656	72.4195	24.2114	69.3767	59.8296
igfbp1a	317638	2.47192	1.30563	1.08801e-05	8369.31	5490.08	3858.21	2369.44	2713.54	1830.32	2642.95
zeb2b	564934	2.46587	1.3021	0.000112836	364.961	374.82	330.207	123.419	208.59	109.166	136.753
arhgef19	569202	2.46113	1.29932	0.060311	240.001	139.516	289.656	57.1196	90.3271	29.5871	185.187
ids	559959	2.44861	1.29197	0.0508177	175.538	122.858	114.897	21.4199	106.158	43.8706	53.1819
csrnp1b	322795	2.44272	1.28849	3.99901e-05	5431.77	7606.77	9967.05	3128.32	2057.97	2990.34	4380.86
maml3	101886283	2.41903	1.27443	0.000220961	279.671	314.433	381.38	110.159	167.617	160.179	99.716
egr1	30498	2.40601	1.26664	2.9948e-06	31223	23148.3	28063.8	8172.19	11340.2	9796.4	16373.4
CR855337.1	100536987	2.40481	1.26592	0.00033898	447.275	565.354	797.519	248.878	184.379	214.252	356.129
irf8	436895	2.39822	1.26196	0.00250953	307.44	301.939	149.655	97.9193	110.814	84.6804	128.206
csrnp1a	560270	2.3971	1.26129	0.000607261	3103.16	3567.04	5779.6	2102.21	892.096	1722.17	2208.95
zgc:154093	777623	2.39189	1.25815	7.63568e-08	2618.2	4333.34	2774.9	1283.15	1287.86	1366.11	1484.34
btbd6a	100141360	2.38236	1.25239	0.00445737	445.292	779.834	320.552	151.979	257.944	158.138	296.299
pmp22b	678607	2.37974	1.25081	6.3212e-07	24079.5	26393.6	30297	8555.7	11076.7	9772.93	15848.2
mknk2a	334167	2.37948	1.25065	3.54925e-08	1048.27	1110.93	1332.42	415.137	429.286	536.649	575.504
si:cabz01074946.1	100331505	2.37799	1.24974	0.0319002	122.976	132.228	121.655	39.7797	93.1207	28.5669	49.3832
tnfaip6	678516	2.36826	1.24383	0.00101344	414.548	386.273	263.587	123.419	212.315	107.126	155.747
rem1	394149	2.36334	1.24083	0.0126387	211.241	197.822	218.207	53.0396	123.85	52.0325	124.408
nox1	555604	2.35869	1.23799	0.0984075	58.5127	296.733	120.69	67.3195	29.7986	82.6399	89.2696
p2rx1	387296	2.35702	1.23696	0.0169324	155.703	215.522	252	48.9597	150.855	73.4577	78.8231
cmah	431739	2.34421	1.2291	0.00511252	459.176	234.263	182.483	122.399	142.475	103.045	130.106
LO017650.1	100534755	2.33629	1.22422	0.0235816	88.265	174.916	131.311	73.4395	45.6291	35.7086	70.2761
si:ch211-194m7.3	797571	2.32204	1.21539	0.0128734	282.646	560.148	181.518	160.139	165.755	165.28	96.867
bin1b	447863	2.31859	1.21325	0.00843053	86.2815	141.599	129.38	49.9797	48.4228	49.992	56.9806
si:dkeyp-66d1.7	561899	2.31222	1.20928	0.00268569	258.844	284.239	350.483	74.4595	180.654	130.591	129.156
adcy6a	570652	2.31077	1.20838	0.00708054	223.142	315.474	566.76	150.959	165.755	109.166	211.778
rhcga	100038797	2.30198	1.20288	0.283096	68.4302	17.6998	241.38	17.3399	38.1795	30.6074	103.515
rapgef1b	394101	2.30066	1.20205	0.0795897	209.257	237.386	320.552	32.6398	233.733	99.9841	77.8735
mcm5	286747	2.29854	1.20072	0.00168564	570.251	346.709	315.725	178.499	237.458	176.502	122.508
igfbp1b	793907	2.2934	1.19749	0.068197	114.05	405.014	540.691	173.399	59.5972	187.725	195.633
mpeg1.2	553612	2.2861	1.19289	0.000527484	1154.39	985.986	1970.62	525.296	846.467	480.536	545.114
sema4e	796377	2.28521	1.19233	0.0301908	615.871	300.897	533.932	159.119	416.249	109.166	161.445
edn2	569550	2.28512	1.19227	0.0136791	238.018	219.686	114.897	52.0197	83.8086	104.065	94.018
eya4	541552	2.28288	1.19086	0.049401	68.4302	82.2522	137.104	43.8597	56.8036	41.8301	25.6413
zgc:110158	553590	2.27814	1.18786	0.000104156	720.004	960.998	905.657	267.238	526.132	327.499	392.216
dhfr	81882	2.27532	1.18607	0.0109836	487.937	326.927	299.311	243.778	204.865	112.227	92.1186
phldb1b	570275	2.27421	1.18537	0.00172641	222.15	361.285	402.621	111.179	184.379	124.47	157.646
si:dkey-195m11.8	324372	2.27414	1.18532	0.00272914	120.992	146.805	152.552	64.2596	61.4596	56.1135	64.578
ier2a	797137	2.27213	1.18404	1.51286e-05	16744.6	15681	13481.5	5033.67	6633.92	5479.74	9791.16
ephb6	572411	2.27061	1.18308	0.0276546	381.82	495.596	335.035	142.799	351.996	125.49	91.1689
dusp8a	393854	2.26516	1.17961	5.00755e-06	1026.45	1733.54	1268.69	523.256	538.238	645.816	663.824
ugdh	116991	2.2598	1.17619	0.00135395	1471.74	2739.31	1167.31	543.656	974.042	763.144	891.746
kcne4	794240	2.25938	1.17592	0.000231815	377.853	266.539	400.69	157.079	146.199	186.705	127.257
fam110c	101886617	2.25891	1.17563	0.000116469	2674.73	5212.08	2673.52	1701.35	1344.66	1370.19	1816.73
jun	335916	2.25865	1.17546	1.88185e-05	5999.04	8509.46	7102.36	2996.74	2197.65	3221.94	4340.97
clic2	436834	2.25702	1.17442	0.000113516	1297.2	1018.26	1208.83	358.018	735.653	437.685	549.863
zgc:153920	768181	2.25632	1.17397	0.200903	96.1989	116.611	150.621	25.4998	126.644	51.0123	11.3961
vstm4b	100142652	2.25168	1.171	0.000320903	207.274	315.474	245.242	108.119	118.263	113.247	114.911
esyt2b	100330508	2.25085	1.17047	0.0236085	234.051	241.551	274.207	71.3995	207.659	72.4374	92.1186
ccn2a	321449	2.24593	1.16731	2.41103e-10	50665.1	63050	54157.9	29762.4	22101.3	23986	23811.2
hcar1-4	100329613	2.2459	1.16729	9.64174e-05	3278.7	4839.35	3437.25	1512.65	1311.14	1505.88	2529.94
si:ch211-176g6.2	572157	2.2405	1.16382	0.00309666	236.034	232.18	178.621	126.479	91.2583	101.004	66.4773
socs1a	445073	2.23855	1.16256	0.256963	985.791	2125.02	1444.42	679.315	280.293	376.471	1377.03
adam8b	100005593	2.23528	1.16045	0.110363	3016.88	4858.09	1732.14	842.514	1886.62	1044.73	1956.33
dennd4a	558211	2.2303	1.15724	0.000502751	789.426	1261.89	782.07	283.558	476.778	386.673	546.064
si:ch211-221f10.2	336563	2.22802	1.15576	0.00184848	1357.69	2688.29	1656.83	788.455	1288.79	765.184	569.806
si:ch211-241b2.5	100536137	2.22553	1.15415	0.35409	280.663	368.573	117.793	25.4998	203.934	96.9233	132.955
egr3	436920	2.22231	1.15206	0.000101908	3703.16	3372.34	2939.04	894.534	1526.25	1581.38	2005.72
ntn5	796299	2.22023	1.15071	0.115698	190.414	65.5935	441.242	70.3795	166.686	99.9841	81.6722
plat	100320028	2.21746	1.14891	9.03562e-05	1478.69	2877.79	1943.59	854.754	1026.19	1127.37	779.684
fam189a1	436705	2.21221	1.14549	0.00724738	157.687	194.698	176.69	65.2796	54.9412	99.9841	98.7663
akap12b	567365	2.2074	1.14235	2.48033e-06	2775.88	4318.76	3496.14	1434.11	1915.49	1319.18	1727.46
slc43a1b	100009631	2.20487	1.14069	0.0294495	172.563	283.198	351.449	67.3195	163.892	82.6399	173.791
neflb	664698	2.19842	1.13646	0.00843053	189.423	191.575	162.207	78.5395	63.3221	122.429	65.5277
egfl7	678640	2.19798	1.13618	0.0372538	127.935	144.722	120.69	53.0396	85.671	70.397	29.44
angptl4	492647	2.18586	1.1282	6.42317e-06	5138.21	6025.24	3692.14	2826.4	2246.07	2081.3	1907.9
DOCK9 (1 of many)	566175	2.18143	1.12527	0.000136318	589.094	595.548	535.863	178.499	330.578	284.649	257.362
ppm1lb	767640	2.18043	1.12461	0.0243872	123.968	134.311	155.449	32.6398	73.5653	73.4577	73.1251
pole	553405	2.1804	1.12459	0.0744937	327.275	134.311	94.6209	89.7594	124.782	70.397	55.0812
TUBB4B	406811	2.17919	1.12379	0.214138	3576.22	2916.31	2455.31	565.076	2480.73	731.516	1697.07
igsf9b	553348	2.17808	1.12306	0.0840915	69.4219	71.8406	112.966	27.5398	60.5284	41.8301	25.6413
RGS13 (1 of many)	792554	2.1736	1.12009	0.0628631	95.2072	133.269	64.6898	41.8197	50.2852	27.5466	59.8296
loxl2a	565508	2.17101	1.11837	0.0011784	4445.98	7261.1	3395.73	1949.21	1784.19	3292.33	2249.78
elmsan1b	560411	2.16961	1.11744	7.83395e-05	2699.52	3979.34	2266.07	1097.51	1707.83	1213.07	1477.7
si:ch211-178n15.1	101884003	2.16676	1.11554	0.000997067	1133.56	1783.52	932.691	460.017	585.729	501.961	820.52
si:ch211-196i2.1	564099	2.16537	1.11461	0.0721299	284.63	100.993	390.07	87.7194	183.448	71.4172	134.854
neu3.5	100000684	2.16194	1.11233	0.0426162	131.902	91.6227	246.207	79.5595	67.9781	52.0325	90.2193
si:ch73-335l21.1	794738	2.16133	1.11192	5.6165e-05	1369.59	1667.95	2212.97	937.374	742.172	946.788	613.491
tgfbr2a	100334928	2.15223	1.10583	2.9169e-05	685.293	993.274	718.346	353.938	451.635	324.438	354.229
marcksl1a	406407	2.15123	1.10516	0.00453695	26242.5	35548.6	15324.7	8286.42	18089.6	8654.74	12764.6
adam8a	368917	2.15113	1.10509	0.000395011	775.542	795.452	672.001	251.938	418.112	267.304	452.046
ptgs2b	559020	2.15054	1.1047	8.74129e-06	7464.84	8526.12	6244.01	4517.55	2602.72	3171.94	3493.86
meis2a	170454	2.14754	1.10268	0.257748	838.021	458.114	595.725	163.199	632.289	219.353	159.546
jund	564873	2.14674	1.10215	0.00270484	4017.54	4994.48	7911.46	2162.39	2023.51	2158.84	4166.23
samd1b	101884198	2.14424	1.10046	0.0049774	239.01	219.686	402.621	114.239	137.819	116.308	167.143
ganc	100536353	2.14302	1.09965	0.00678323	163.637	180.122	176.69	78.5395	71.7029	62.235	111.112
zgc:122979	641576	2.13965	1.09737	0.00309099	3056.55	2927.76	4587.18	2186.87	1153.77	1020.25	2226.99
cdh10a	568370	2.13709	1.09565	0.00606916	279.671	506.007	450.897	195.839	270.05	127.531	177.589
kank2	571549	2.13469	1.09402	0.0556921	70.4136	107.24	136.138	32.6398	62.3909	41.8301	58.8799
rad54b	560482	2.13295	1.09285	0.294199	134.877	29.1527	84.9657	9.17994	79.1526	22.4454	44.6348
si:dkey-95h12.1	794350	2.13216	1.09231	0.289698	163.637	110.364	97.5174	50.9997	148.062	24.4859	8.54709
hhipl2	560376	2.13181	1.09208	0.0287032	220.167	487.266	177.655	136.679	97.7767	178.543	140.552
tat	561410	2.12812	1.08958	0.177164	48.5953	51.0172	143.862	37.7397	41.9043	55.0933	18.0439
aldh3a1	100000026	2.12324	1.08626	0.0162979	209.257	209.275	194.069	104.039	139.681	86.7209	54.1316
cldn5b	450023	2.12278	1.08595	0.000701866	798.352	527.872	803.312	291.718	462.81	268.325	314.343
si:ch73-343l4.8	100320176	2.12172	1.08523	0.0394314	171.571	109.323	289.656	66.2996	73.5653	102.025	116.81
prickle1a	368249	2.11993	1.08402	0.000621287	2484.31	1699.19	2895.59	952.674	989.873	887.614	1622.05
zgc:66440	393500	2.11916	1.08349	0.232121	1182.16	1255.65	3506.76	915.954	555.93	708.05	1560.32
gpr158b	568637	2.1177	1.0825	0.0376091	176.53	143.681	235.587	67.3195	108.951	47.9515	125.357
nlk2	563460	2.11715	1.08212	0.0514807	97.1907	76.0052	163.173	41.8197	46.5603	56.1135	67.427
pdxka	791775	2.11659	1.08174	0.000841538	297.522	315.474	336.966	142.799	196.485	115.288	143.401
rgl1	402933	2.11391	1.07991	3.63477e-05	2053.9	2563.35	1502.35	834.354	1165.87	896.796	962.022
itga5	386787	2.11248	1.07894	0.000240922	824.137	1168.19	1378.76	580.376	404.144	651.937	491.932
large2	446214	2.11232	1.07883	0.0134241	617.855	331.091	517.518	157.079	371.551	172.422	224.124
kcnk5b	393606	2.11135	1.07816	3.05392e-07	2518.03	3195.34	3703.73	1537.13	1413.57	1345.7	1650.54
mmp13a	387293	2.10402	1.07315	0.011476	235.043	351.915	183.449	94.8594	167.617	111.207	113.961
si:ch211-210b2.2	100535998	2.10398	1.07312	0.0969606	162.646	137.434	160.276	63.2396	132.231	26.5264	69.3264
RGS13 (1 of many)	100151245	2.10321	1.07259	0.000104595	18627.9	28226	15228.2	12200.1	7999.07	9626.02	9531.9
ms4a17a.1	550480	2.10016	1.0705	0.0290545	1429.1	1609.64	561.932	299.878	785.007	466.252	734.1
si:dkey-52p2.5	100334758	2.09862	1.06944	0.190343	149.753	87.4581	84.0001	23.4598	110.814	43.8706	25.6413
c1ql4b	567540	2.09773	1.06883	0.0403679	171.571	215.522	341.794	123.419	79.1526	75.4982	185.187
cdkl5	559341	2.09648	1.06797	0.00844084	170.58	191.575	187.311	82.6194	88.4646	61.2147	116.81
si:ch211-106n13.3	563353	2.09473	1.06677	0.221198	57.521	117.652	73.3794	11.2199	76.359	41.8301	28.4903
si:dkey-19b23.8	569132	2.09214	1.06498	0.0107398	467.11	589.301	896.002	226.438	298.917	228.535	490.033
inka2	101886856	2.08887	1.06272	0.354444	1051.25	1363.93	305.104	280.498	779.42	206.09	470.09
slc25a25a	406541	2.08335	1.05891	7.36744e-05	10249.6	12221.2	15413.5	6388.22	4837.62	4982.88	8037.11
agtpbp1	554164	2.07282	1.0516	0.159733	49.5871	61.4289	129.38	24.4798	61.4596	29.5871	38.9367
snai1b	792194	2.07222	1.05118	0.000193141	407.606	613.248	606.346	242.758	295.193	272.406	236.469
hipk1a	572042	2.07127	1.05052	0.11567	62.4797	115.57	82.0691	52.0197	53.0788	19.3847	42.7354
RASGRP2	797658	2.0705	1.04998	0.160875	96.1989	56.223	92.6898	14.2799	34.4546	53.0528	56.0309
foxp2	555242	2.07008	1.04968	0.0671975	94.2154	99.9521	73.3794	25.4998	54.9412	47.9515	43.6851
plek2	567753	2.06662	1.04727	0.000493629	32778	46579.7	47673.5	17595.9	19613.1	14721.1	30026.9
gadd45ab	431763	2.06589	1.04676	0.00981765	925.295	1023.47	661.38	266.218	517.751	280.568	619.189
irx6a	474317	2.06565	1.04659	0.0670963	128.926	122.858	174.759	98.9393	35.3859	51.0123	90.2193
cbx7a	550551	2.06207	1.04409	0.000390828	7226.82	10388.8	6191.87	2829.46	3835.64	3534.13	5193.78
slc15a1b	793301	2.06137	1.0436	0.222219	106.116	39.5644	112.966	33.6598	73.5653	14.2834	45.5845
adgra2	560700	2.06016	1.04276	0.00320675	250.911	446.661	342.759	152.999	162.961	210.171	147.2
sparta	100005765	2.05896	1.04191	0.117758	241.985	105.158	257.794	52.0197	161.099	51.0123	127.257
mhc1zja	571647	2.05786	1.04115	0.0490758	165.621	106.199	84.9657	54.0596	76.359	54.073	46.5341
si:ch211-255g12.8	565945	2.05731	1.04076	0.000458355	422.482	559.107	537.794	212.159	202.072	315.256	255.463
fosab	394198	2.05663	1.04028	0.0106697	19621.6	30112.6	19233.1	13776	4694.21	12095	14147.3
creb5a	101886947	2.0559	1.03977	0.010452	893.559	1183.81	1651.04	360.058	546.618	549.912	961.072
fgf2	404231	2.05274	1.03755	0.0819869	140.827	221.769	206.621	34.6798	98.7079	88.7614	147.2
zgc:136870	664693	2.04936	1.03517	0.0551321	113.059	157.216	241.38	128.519	61.4596	81.6197	61.729
grin2ca	100003342	2.04798	1.0342	0.00400837	208.266	373.779	336.966	147.899	175.998	132.632	141.502
wnt6a	100332722	2.04702	1.03352	0.0275973	338.184	209.275	243.311	80.5795	195.553	96.9233	141.502
col5a3b	100463515	2.04578	1.03265	0.00382523	5675.74	4016.82	3630.35	1666.67	3516.24	1909.9	1589.76
stxbp3	406780	2.04343	1.03099	0.250394	914.386	957.874	3669.94	935.334	931.207	803.954	945.878
htr2cl1	100000981	2.03995	1.02853	0.0017778	384.796	407.096	494.346	194.819	289.605	160.179	195.633
hbba1	30216	2.03914	1.02796	0.00948165	1017.53	1237.95	784.001	667.076	459.085	609.087	252.614
si:dkey-225f5.5	100000140	2.03721	1.0266	0.642415	226.117	246.757	30.8966	88.7394	8.38086	206.09	26.5909
si:ch211-152p11.4	555531	2.03633	1.02597	0.00135183	2624.15	4496.8	4287.87	1727.87	1230.12	2176.18	2336.2
sat1a.2	431716	2.03622	1.02589	5.02827e-05	34413.4	50918.3	34156.2	24118.8	18492.8	15224.1	20405.7
trib3	405805	2.03328	1.02381	3.98553e-06	15778.6	23390.9	20246.9	9035.1	8367.82	9924.95	11634.5
efna2a	30218	2.03237	1.02316	0.0281059	121.984	233.222	138.069	63.2396	89.3958	92.8424	77.8735
plekha5	567300	2.02909	1.02083	2.01724e-06	1988.44	2118.78	2093.24	785.395	1195.67	1050.85	1041.79
hsp90aa1.2	565155	2.02848	1.0204	0.0060678	1097.86	1515.94	2296.97	1014.89	490.746	825.379	897.444
chaf1b	406285	2.0274	1.01963	0.149286	168.596	55.1819	104.276	49.9797	85.671	29.5871	50.3328
pmepa1	436853	2.02712	1.01943	0.0219103	269.754	399.808	438.346	144.839	165.755	121.409	296.299
zgc:154058	795538	2.02586	1.01853	0.0802691	114.05	284.239	160.276	64.2596	67.9781	149.976	85.4709
wdhd1	436999	2.02493	1.01787	0.109542	170.58	67.6759	105.242	38.7597	86.6022	55.0933	45.5845
kcnf1b	100334378	2.02389	1.01713	0.00487955	210.249	300.897	292.552	154.019	135.025	95.9031	144.351
vsnl1a	492494	2.02235	1.01604	0.0483106	192.398	111.405	246.207	108.119	91.2583	54.073	109.213
pdgfba	798657	2.02163	1.01552	0.0160369	135.869	150.969	149.655	60.1796	85.671	57.1338	84.5212
zak	405768	2.02154	1.01545	0.00221289	208.266	229.057	249.104	128.519	114.538	92.8424	116.81
fgfrl1a	393347	2.02138	1.01534	0.0135867	581.16	674.677	916.277	332.518	582.935	222.414	294.4
nrbp2b	562626	2.01619	1.01163	0.0302547	129.918	334.215	227.862	131.579	124.782	107.126	94.018
cyb561d1	447851	2.01249	1.00898	0.1362	46.6118	80.1699	118.759	34.6798	35.3859	33.6681	58.8799
acsf2	751707	2.00933	1.00672	0.00321265	816.203	728.817	657.518	283.558	551.274	275.466	350.431
prss35	431759	2.00777	1.0056	0.00257606	396.697	520.584	379.449	202.979	291.468	200.988	165.244
tdp1	571485	2.00728	1.00524	0.0855741	115.042	122.858	112	69.3595	86.6022	46.9313	29.44
vezt	100136856	2.0038	1.00274	0.128653	108.1	91.6227	231.725	33.6598	99.6391	65.2957	88.3199
ywhag2	560560	2.00238	1.00171	0.00350704	278.679	361.285	340.828	224.398	144.337	147.936	136.753
mrap2a	100003330	2.00125	1.0009	0.131825	82.3145	144.722	48.2759	58.1396	46.5603	37.7491	40.8361
prdm1a	323473	2.00058	1.00042	0.014396	513.722	535.16	352.414	159.119	367.827	188.745	217.476
nuak1a	561563	1.99986	0.999898	0.00935872	1105.79	850.634	705.794	247.858	642.533	449.928	434.002
gucy2c	572052	1.99844	0.998877	0.154019	148.761	253.004	60.8277	63.2396	117.332	45.9111	81.6722
map2k6	65239	1.99461	0.996103	0.000965695	3270.76	2522.75	3416.97	1281.11	2246.07	1144.72	1484.34
il11ra	556326;334010	1.9924	0.994505	0.0546094	117.025	183.245	146.759	83.6394	40.0419	96.9233	78.8231
kif26aa	567643	1.98993	0.992718	0.108015	76.3641	142.64	118.759	45.8997	30.7298	78.5589	71.2257
scpp1	100270757	1.98892	0.991986	0.0235781	474.052	810.028	337.932	213.179	356.652	323.418	193.734
fosl2	558921	1.98634	0.990111	4.06868e-06	6981.86	9808.84	7945.26	3856.59	3780.7	3945.29	5020.94
nr4a1	431720	1.98387	0.988321	0.00055159	3651.59	3309.87	4008.83	1331.09	1720.87	1653.82	2666.69
si:ch211-195b13.1	768159	1.9762	0.982731	0.19638	5436.73	7602.6	14830.4	4089.15	3316.03	4165.66	7232.74
itprip	550570	1.97594	0.982537	0.00413862	472.069	828.769	661.38	292.738	394.832	239.758	396.015
nr4a3	548604	1.97581	0.982445	0.0039764	2038.03	3048.54	4683.73	1807.43	1275.75	1501.8	2008.57
angpt2a	101101687	1.97487	0.98176	0.130852	87.2732	135.352	56.0001	61.1996	39.1107	31.6276	56.0309
vangl1	403076	1.97381	0.980986	0.259811	81.3228	71.8406	112.966	16.3199	76.359	18.3644	68.3767
sinhcaf	563991	1.97368	0.980889	0.000104595	2309.77	2753.89	3241.25	1516.73	1273.89	1085.54	1734.11
foxd3	30548	1.97186	0.979557	0.0117337	157.687	194.698	247.173	98.9393	82.8774	104.065	119.659
krtt1c19e	553371	1.97025	0.978378	0.00138971	9111.13	7506.82	11777.4	3730.11	6401.12	5564.42	3520.45
nbeal1	100332617	1.96942	0.977769	0.0369447	221.158	243.633	221.104	64.2596	178.792	102.025	118.71
nhsl2	794153	1.96809	0.976798	4.47349e-05	619.838	573.683	503.035	272.338	322.198	287.709	266.859
dlg5a	569065	1.96718	0.976133	0.00135962	1254.55	1330.61	1256.14	413.097	889.302	649.896	650.528
cep162	562035	1.96607	0.975314	0.0981053	136.86	89.5404	161.242	31.6198	88.4646	71.4172	71.2257
aarsd1	445178	1.966	0.97526	0.0489867	202.315	96.8286	142.897	68.3395	95.9143	63.2552	72.1754
BX293991.1	101884091	1.96434	0.974042	0.015088	218.183	139.516	173.793	86.6994	108.02	78.5589	87.3702
s1pr1	64617	1.96377	0.973624	0.00143454	317.357	384.191	388.139	191.759	209.522	138.753	199.432
kdr	554230	1.96137	0.971859	0.129995	126.943	120.775	132.276	23.4598	60.5284	73.4577	100.666
sncb	393944	1.9593	0.970339	0.241555	84.298	116.611	30.8966	45.8997	23.2802	60.1945	28.4903
ankmy2a	334389	1.95761	0.969093	0.0342544	159.67	160.34	159.311	115.259	90.3271	60.1945	60.7793
ahdc1	100536210	1.95489	0.967086	0.115022	87.2732	94.7462	88.8277	34.6798	71.7029	28.5669	49.3832
citb	100333880	1.95059	0.963907	0.180448	36.6944	112.446	88.8277	44.8797	27.9362	51.0123	38.9367
tmtc4	560605	1.94882	0.962604	0.164402	196.365	69.7582	184.414	73.4395	107.089	31.6276	95.9173
clcn5b	557584	1.94809	0.962057	0.0107133	1704.8	3058.95	1540	841.494	1138.87	794.771	1538.48
mafk	415133	1.94484	0.959652	0.14318	138.844	289.445	274.207	52.0197	99.6391	96.9233	232.671
ppp1r15a	797943	1.94478	0.959605	0.000730905	4406.31	6074.17	5626.08	3238.48	1893.14	2435.33	3475.82
sertad2a	571662	1.94437	0.959306	0.00661356	227.109	204.069	273.242	105.059	130.369	103.045	144.351
pi15b	556658	1.94305	0.958319	0.372132	547.441	762.135	160.276	190.739	284.018	399.936	133.904
mat2al	678634	1.94223	0.957717	0.0251756	295.539	300.897	320.552	125.459	151.787	102.025	249.765
si:dkeyp-41f9.3	557570	1.93984	0.955939	0.590714	225.125	156.175	509.794	20.3999	289.605	60.1945	242.167
megf6b	557764	1.93792	0.954509	0.083369	174.546	420.632	277.104	162.179	81.9462	236.697	119.659
nkd2a	794221;100049175	1.93552	0.952719	0.080579	114.05	156.175	181.518	42.8397	111.745	91.8221	64.578
dnal1	445048	1.93409	0.951653	0.0500795	98.1824	127.022	145.793	57.1196	73.5653	46.9313	77.8735
si:ch73-306e8.2	794675	1.93137	0.949626	0.00326445	941.163	906.857	802.346	482.457	569.899	272.406	504.278
prelid3b	378855	1.93106	0.949395	0.000198049	25779.3	32039.8	40143.4	19116.7	12691.4	16379	19453.2
osgn1	393155	1.92885	0.947743	0.0118329	725.955	1431.61	605.38	518.157	439.53	542.771	409.311
agxt2	619269	1.92767	0.946857	0.0287377	224.134	186.369	273.242	98.9393	155.512	77.5387	140.552
igsf3	557878	1.92588	0.945519	0.139485	60.4962	118.693	117.793	28.5598	62.3909	46.9313	67.427
tgif1	321756	1.9253	0.945082	0.00778457	6967.97	8533.41	4182.63	2480.62	4590.85	2621.01	3938.31
sephs1	324947	1.92375	0.943918	0.0209659	441.325	288.403	300.276	157.079	265.394	128.551	162.395
rnf19b	562396	1.92255	0.943021	0.263456	35.7027	56.223	153.518	52.0197	23.2802	43.8706	51.2825
spon2b	30202	1.92168	0.94237	0.105269	302.481	139.516	358.208	86.6994	227.214	92.8424	148.15
tlnrd1	100003148	1.91914	0.940459	0.00380847	1129.59	1656.5	1761.11	529.376	788.732	770.285	1070.29
si:ch211-102c2.4	568178	1.91871	0.940136	0.0650943	216.2	118.693	234.621	140.759	106.158	83.6601	65.5277
slc16a3	327276	1.91751	0.939236	0.00591775	3889.61	6683.25	3408.28	3376.18	1952.74	2053.75	2339.05
ints7	286776	1.91725	0.939039	0.0409416	366.944	331.091	330.207	89.7594	263.532	214.252	147.2
met	100150664	1.9171	0.938929	0.0219103	202.315	347.75	216.276	159.119	128.507	96.9233	148.15
cpox	321294	1.91686	0.938747	0.00895882	201.323	200.945	232.69	133.619	111.745	110.187	86.4205
si:ch211-5k11.8	497162	1.91587	0.937997	0.0411288	359.01	438.331	302.207	285.598	118.263	234.657	127.257
rbl2	100331892	1.91584	0.937974	0.100563	179.505	162.422	235.587	42.8397	159.236	96.9233	102.565
ptpn4b	407634	1.91533	0.937595	0.0209081	287.605	274.868	506.897	235.618	146.199	154.057	208.929
si:dkeyp-75b4.8	796031	1.91304	0.935868	0.42565	133.885	47.8937	125.517	8.15995	138.75	49.992	17.0942
zbtb38	101882192	1.91261	0.935544	0.00622741	1010.58	1366.01	822.622	377.397	639.739	486.657	725.553
dhrs7b	550454	1.91139	0.934625	0.0613968	200.332	95.7874	237.518	86.6994	96.8455	110.187	78.8231
si:dkey-27i16.2	100005903	1.90612	0.930637	0.00247966	764.633	1269.18	701.932	429.417	541.962	488.698	452.996
ms4a17a.4	100124612	1.90041	0.926307	0.0646809	837.03	1134.87	357.242	245.818	460.016	354.025	573.605
cebpb	140814	1.89864	0.92497	2.76221e-05	56460.8	59128.9	60975.4	37879.5	25760	25645.9	34708.8
glg1b	751680	1.89793	0.924423	0.0776642	137.852	121.817	120.69	64.2596	38.1795	93.8626	71.2257
ccpg1	103908643	1.89432	0.921682	0.160474	74.3806	104.117	75.3105	37.7397	74.4965	35.7086	30.3896
mustn1a	559807	1.89423	0.921611	0.0873727	142.811	132.228	147.724	38.7597	63.3221	92.8424	102.565
cyt1	30327	1.8925	0.920294	0.234527	269.754	78.0876	168.966	69.3595	157.374	105.085	32.289
ccn1	403033	1.89184	0.919791	6.38118e-05	11577.6	11426.8	12184.8	5189.73	4939.12	7284.55	7387.53
GARNL3	560594	1.89093	0.919098	0.113434	171.571	87.4581	180.552	56.0996	119.194	78.5589	56.0309
mpi	613246	1.89085	0.919033	0.186391	82.3145	79.1287	151.586	79.5595	75.4277	31.6276	34.1883
npr2	100331745	1.88646	0.915678	0.000142066	867.774	971.409	1269.66	527.336	566.174	598.884	505.228
cabp5a	393671	1.88577	0.915152	0.182684	197.357	163.463	603.449	238.678	85.671	233.636	124.408
ehd4	569546	1.88551	0.914954	0.00652188	840.005	1591.95	1041.79	439.617	611.803	671.322	733.15
pik3c2b	567938	1.88537	0.914846	0.0693258	350.085	173.875	458.621	124.439	242.114	130.591	197.533
pcdh17	561336	1.88328	0.913245	0.0448	198.348	512.254	346.621	137.699	176.929	198.948	234.57
f2rl2	100148468	1.88224	0.912452	0.348184	638.681	771.505	1034.07	429.417	220.696	227.515	853.759
impa2	553595	1.88007	0.910788	0.0964579	88.265	89.5404	73.3794	36.7198	54.01	37.7491	49.3832
vamp1	406707	1.87908	0.910026	0.0137289	219.175	309.227	185.38	115.259	124.782	141.814	124.408
SDK2 (1 of many)	561852	1.87893	0.90991	0.125294	73.3889	119.734	127.448	33.6598	50.2852	69.3767	74.0748
si:ch211-210b2.4	100535908	1.87791	0.909127	0.231566	134.877	111.405	76.276	40.7997	115.47	44.8908	27.5406
si:ch211-150o23.2	558029	1.87785	0.909083	0.00995739	258.844	324.844	466.346	217.259	187.173	171.401	169.992
mfsd2ab	445176	1.87676	0.908248	0.00669802	13698.9	19062.7	25099.6	10853.7	6929.11	9122.02	14202.4
ccdc85b	564324	1.87468	0.906641	0.000331932	2535.88	3813.8	2526.76	1515.71	1314.86	1716.05	1766.4
lrfn4b	110437730	1.87414	0.906231	0.160467	50.5788	169.71	130.345	60.1796	75.4277	65.2957	48.4335
foxn3	692291	1.8736	0.905812	0.0405412	273.721	230.098	137.104	117.299	135.956	116.308	86.4205
trappc6bl	393634	1.87354	0.905764	0.0730375	247.935	212.398	163.173	123.419	161.099	58.154	100.666
ccng2	266794	1.87313	0.905452	0.0163292	7153.43	10518.9	13100.2	6335.18	2811.31	6063.32	6695.22
mettl17	386901	1.86976	0.902856	0.0218912	781.492	1105.72	470.208	541.616	456.291	359.126	323.84
cdc42ep1b	100007808	1.86967	0.902786	0.114974	140.827	85.3757	109.104	80.5795	45.6291	73.4577	39.8864
CABZ01044154.1	101883546	1.8693	0.902502	0.230047	135.869	318.597	65.6553	93.8394	46.5603	134.672	95.9173
pycard	57923	1.86795	0.901453	0.0148379	1455.88	1020.34	892.139	717.055	804.563	372.39	509.976
FQ976913.1	560627	1.86687	0.900621	0.111179	189.423	181.163	125.517	132.599	110.814	51.0123	59.8296
RTKN	564545	1.86648	0.90032	0.139535	62.4797	110.364	145.793	56.0996	42.8355	79.5792	49.3832
gadd45ba	406304	1.86448	0.898771	0.0317357	10032.5	15675.8	16306.6	9832.73	3254.57	9239.34	7719.92
ftr79	568850	1.86437	0.898688	0.12482	114.05	135.352	116.828	37.7397	106.158	67.3362	50.3328
acsl4b	334561	1.86041	0.895619	0.262141	18369	50486.2	24269.3	22357.2	8155.51	19722.4	16506.3
mapkbp1	100535386	1.85956	0.894959	0.196294	42.6449	143.681	114.897	44.8797	67.9781	61.2147	41.7858
tent5bb	568893	1.85947	0.894894	0.00569651	2560.68	4210.48	2503.59	1337.21	1330.69	1744.62	2237.44
mrc2	100004793	1.85807	0.893802	0.197776	71.4054	125.981	164.138	68.3395	91.2583	25.5061	74.0748
si:ch211-264f5.2	570749	1.85528	0.891641	0.00755477	422.482	473.731	560.001	310.078	216.971	192.826	326.689
pvrl2l	560933	1.85476	0.89123	0.11744	136.86	129.105	116.828	33.6598	66.1157	74.4779	100.666
slc25a33	406436	1.85208	0.889145	0.00400837	4223.83	6067.92	7649.81	3284.38	2235.83	3452.51	3944.01
mcm6	566409	1.85181	0.888934	0.0527493	922.319	402.932	394.897	361.078	389.244	276.487	211.778
hbba1	504174	1.8517	0.888848	0.0302583	545.458	737.147	453.794	385.557	308.229	388.714	168.093
txndc16	556973	1.85156	0.888744	0.0290395	232.067	189.492	210.483	110.159	159.236	85.7006	99.716
uhmk1	767721	1.84807	0.88602	0.0915397	118.017	132.228	110.069	44.8797	93.1207	70.397	51.2825
CABZ01032476.1	562358	1.84787	0.885863	0.0661266	118.017	136.393	100.414	56.0996	67.9781	81.6197	50.3328
iffo2a	100150502	1.84605	0.88444	0.194736	70.4136	121.817	96.5519	31.6198	32.5922	83.6601	60.7793
FAM83G	101882918	1.84447	0.883204	0.000222539	19406.4	22352.8	17048.2	8148.73	11615.9	9767.83	12977.3
mcama	566921	1.84331	0.882302	0.00330351	437.358	441.455	418.07	225.418	294.261	177.523	240.268
psip1a	553760	1.84234	0.881536	0.0371984	443.308	274.868	416.139	210.119	221.627	117.328	271.607
si:dkeyp-50d11.2	565825	1.84146	0.880851	0.146992	91.2402	65.5935	95.5864	68.3395	40.9731	35.7086	37.9871
sprb	795445	1.84124	0.880677	0.141302	99.1741	162.422	280	56.0996	116.401	128.551	91.1689
dnajb4	445061	1.83769	0.877892	0.0011737	625.789	711.117	747.312	431.457	293.33	348.924	438.75
bcl6b	793278	1.83579	0.8764	0.0939392	87.2732	90.5816	149.655	56.0996	63.3221	51.0123	67.427
plk3	334202	1.83437	0.875281	0.00606109	13443.1	21841.6	20647.6	10802.7	6934.7	9117.94	13799.7
zfp36l1b	323671	1.8341	0.875073	9.44707e-05	17607.4	25586.7	21210.5	12246	9695.72	11485.9	13392.3
aldh16a1	492710	1.83397	0.874966	0.0198285	253.886	264.457	265.518	171.359	152.718	90.8019	154.797
PXMP4	566065	1.83164	0.873136	0.124035	96.1989	65.5935	86.8967	34.6798	51.2164	41.8301	53.1819
tmem241	101885957	1.83155	0.873068	0.13213	100.166	112.446	90.7588	31.6198	65.1845	75.4982	48.4335
si:ch211-195b15.8	558079	1.83052	0.872252	0.0011737	452.234	532.037	527.173	260.098	251.426	252.001	337.135
cnn1b	572250	1.82969	0.871601	0.00474336	601.987	969.327	635.311	395.757	328.716	398.916	484.335
polr3c	393201	1.82931	0.871299	0.0504006	170.58	207.192	344.69	162.179	120.126	102.025	142.451
ccar2	564155	1.82916	0.871179	0.0242491	208.266	185.328	264.552	94.8594	152.718	113.247	118.71
wdpcp	100333125	1.82908	0.871121	0.0413172	211.241	139.516	171.862	97.9193	121.057	74.4779	87.3702
twist2	30395	1.82814	0.870376	0.00824151	1360.67	1473.25	963.588	506.937	870.678	545.831	845.212
cdadc1	492807	1.82584	0.86856	0.0137313	403.639	543.489	355.311	175.439	295.193	207.11	272.557
fam219ab	553801	1.82545	0.868252	0.221624	147.769	160.34	189.242	152.999	105.226	80.5994	24.6916
si:ch211-213a13.2	569436	1.82462	0.867593	0.224673	133.885	65.5935	351.449	122.399	113.607	77.5387	89.2696
soga1	797906	1.8242	0.867261	0.128211	97.1907	172.834	179.587	50.9997	61.4596	104.065	112.062
uhrf1	406350	1.82402	0.867121	0.0710877	250.911	171.793	140	85.6794	135.956	72.4374	116.81
egr2b	30190	1.8239	0.867026	0.0635968	196.365	423.755	327.311	145.859	115.47	236.697	194.684
elnb	558461	1.82366	0.866836	0.183644	180.497	115.57	190.207	53.0396	172.273	65.2957	64.578
arhgap42b	569534	1.82331	0.866562	0.21019	60.4962	98.9109	95.5864	22.4398	40.0419	61.2147	62.6786
si:ch211-156j16.1	564557	1.82285	0.8662	0.0125833	378.845	502.884	538.76	224.398	208.59	365.248	241.218
ndrg1a	792085	1.8214	0.865051	0.071262	1281.33	2442.58	713.518	1099.55	796.182	798.852	553.661
mre11a	406637	1.82086	0.864617	0.0107421	299.506	237.386	281.932	132.599	187.173	127.531	151.948
zgc:174904	564690	1.81899	0.863135	0.011165	1012.57	1296.25	640.139	604.856	496.333	427.483	632.484
cx30.3	404725	1.81697	0.861534	0.28943	1112.73	1660.66	1777.52	1042.43	309.161	761.103	1226.98
ip6k2b	436662	1.81656	0.86121	0.00129894	6098.22	8138.81	8816.15	4186.05	3274.12	3924.89	5535.66
orc5	406479	1.81419	0.859327	0.159502	120.001	94.7462	107.173	63.2396	83.8086	27.5466	61.729
limk1a	735292	1.81398	0.85916	0.0347389	151.736	256.127	235.587	92.8194	135.025	120.389	124.408
ebf3a	567751	1.81178	0.85741	0.0904046	183.472	185.328	188.276	93.8394	131.3	133.652	51.2825
fyco1a	565649	1.81168	0.857324	0.180915	111.075	69.7582	55.0346	35.6998	36.3171	55.0933	46.5341
slc6a17	798635	1.81056	0.856436	0.268597	122.976	109.323	37.6552	31.6198	60.5284	71.4172	35.138
robo3	30770	1.81052	0.856408	0.0460561	223.142	222.81	326.345	136.679	124.782	102.025	205.13
c4	566261	1.80893	0.855139	0.24204	99.1741	135.352	516.553	193.799	132.231	109.166	118.71
si:ch211-127i16.2	558050	1.80876	0.854999	0.010452	400.664	370.656	309.932	165.239	254.219	163.239	213.677
zgc:158316	790929	1.80806	0.854444	0.106988	88.265	155.134	92.6898	48.9597	69.8405	62.235	66.4773
mcoln3a	100334819	1.80641	0.853123	0.204065	58.5127	159.299	82.0691	59.1596	75.4277	41.8301	44.6348
mlphb	557015	1.80306	0.850448	0.0955863	279.671	241.551	384.277	182.579	241.183	76.5184	169.042
prss12	566809	1.80236	0.849891	0.0353874	352.068	201.986	257.794	147.899	195.553	117.328	139.602
lmf2a	571852	1.80147	0.849177	0.109474	145.786	161.381	171.862	57.1196	124.782	58.154	113.961
mrvi1	100331961	1.80005	0.848036	0.146276	77.3558	170.751	96.5519	47.9397	55.8724	72.4374	78.8231
igf2r	557061	1.79989	0.847909	0.063872	288.597	209.275	247.173	214.199	128.507	120.389	89.2696
fen1	386707	1.79884	0.84707	0.0719179	463.143	229.057	239.449	209.099	213.246	114.268	153.848
ahi1	562701	1.7979	0.846311	0.068197	336.2	317.556	191.173	106.079	198.347	117.328	204.18
ankrd22	393244	1.79739	0.845901	0.00103975	11135.3	15584.2	9305.67	7139.95	5939.24	5909.26	7735.11
sik1	553465	1.79701	0.845597	0.00398218	20789.9	25114	25749.4	9713.39	10250.7	15322	17878.6
TENM2	563197	1.79484	0.843853	0.186391	108.1	74.9641	207.587	44.8797	70.7717	95.9031	78.8231
fam92a1	445210	1.79425	0.84338	0.104072	142.811	157.216	163.173	50.9997	132.231	83.6601	76.9238
znf652	557571	1.79362	0.842876	0.0753525	205.29	178.04	266.483	93.8394	189.966	103.045	95.9173
sirt5	436878	1.79359	0.842848	0.0211459	333.225	288.403	259.725	154.019	216.971	119.369	164.294
lnpk	337509	1.79303	0.842399	0.0586157	210.249	273.827	250.069	144.839	195.553	81.6197	123.458
znf750	550483	1.79288	0.842275	1.51286e-05	3161.67	3484.79	3144.7	1846.19	2086.83	1793.59	1554.62
cacnb4b	678560	1.79254	0.842004	0.0548056	285.622	156.175	249.104	125.459	171.342	118.348	98.7663
wscd2	561091	1.79101	0.840777	0.255684	55.5375	149.928	124.552	29.5798	101.502	59.1742	55.0812
ccn6	794092	1.79041	0.840293	0.11894	138.844	165.546	101.379	60.1796	60.5284	65.2957	115.861
uap1l1	393264	1.78806	0.838396	0.0372611	464.135	335.256	484.69	167.279	356.652	192.826	240.268
gchfr	393735	1.78801	0.838353	0.0338018	199.34	215.522	266.483	131.579	161.099	89.7816	125.357
rnf44	767686	1.78799	0.838338	0.0945743	257.853	213.439	185.38	127.499	183.448	65.2957	113.011
skila	100007653	1.78743	0.837883	0.0219657	194.381	259.251	311.863	145.859	119.194	141.814	164.294
mical2b	569564	1.78693	0.837484	0.0299162	343.143	440.414	374.621	135.659	257.013	188.745	282.054
fgl2b	100001116	1.78641	0.837065	0.00437017	2906.79	2423.84	3999.18	1340.27	2035.62	2058.86	1528.98
mcm2	192338	1.78562	0.836421	0.0841089	586.119	383.15	308.001	186.659	393.9	213.231	159.546
samsn1a	336695	1.78557	0.836382	0.0159767	580.169	640.318	436.415	307.018	399.488	207.11	322.89
paqr6	570587	1.78524	0.836115	0.000364069	923.311	802.74	977.105	462.057	602.491	475.434	478.637
MYO9B	100332329	1.78375	0.834912	0.00911406	1026.45	971.409	746.346	432.477	730.997	425.442	461.543
BX511034.2	100151078	1.78191	0.833422	0.0196063	382.812	419.59	503.035	165.239	214.178	303.013	294.4
lyrm9	563525	1.78064	0.832396	0.155108	73.3889	69.7582	126.483	53.0396	53.0788	39.7896	56.0309
plekha7a	571486	1.78018	0.832019	0.0111891	352.068	384.191	319.587	164.219	183.448	180.583	262.111
june	767776	1.77989	0.831784	0.000318397	3370.93	2910.06	3699.87	1516.73	2173.44	1697.69	2088.34
bahcc1b	794333	1.77982	0.831733	0.000434696	1102.82	1061.99	1117.11	564.056	764.521	524.406	604.944
tead3b	794293	1.77961	0.831563	0.0303626	220.167	211.357	256.828	104.039	162.03	102.025	147.2
htra1a	431766	1.77933	0.831336	0.013139	786.451	706.953	701.932	283.558	587.591	416.26	357.078
pnp4a	415192	1.77924	0.83126	0.0682994	141.819	187.41	157.38	126.479	65.1845	88.7614	84.5212
gpsm1b	493623	1.77898	0.83105	0.0324503	259.836	263.415	357.242	112.199	176.929	213.231	157.646
tuba1b	373080	1.77827	0.830478	0.0107421	710.087	827.728	477.932	301.918	446.048	416.26	346.632
dok4	568912	1.77781	0.830105	0.0418417	203.307	217.604	222.069	77.5195	135.956	117.328	150.999
cltcl1	100330183	1.77714	0.829556	0.0353874	132.893	168.669	197.931	91.7994	91.2583	94.8828	96.867
trrap	557263	1.77638	0.828941	0.00497815	1194.06	915.186	1361.38	582.416	811.081	497.88	713.207
adhfe1	404618	1.77615	0.828754	0.137692	143.802	149.928	98.4829	50.9997	113.607	57.1338	72.1754
vcanb	323465	1.77408	0.827075	0.00661356	604.962	724.653	963.588	435.537	460.947	497.88	329.538
zgc:153911	768172	1.77396	0.826975	0.0176955	11796.8	10850	10611.1	4215.63	5196.13	5430.77	10153.9
snx18a	562372	1.77371	0.826767	0.000982413	2194.72	3401.49	2233.25	1561.61	1425.68	1322.24	1575.51
cbx1a	326746	1.77324	0.82639	0.00666005	1468.77	928.721	1596	671.155	952.625	658.058	720.804
sema3ab	30267	1.77307	0.826251	0.146039	78.3476	79.1287	69.5174	50.9997	34.4546	38.7693	46.5341
tnfaip2a	567159	1.77283	0.826051	0.000290662	560.334	625.742	683.587	337.618	352.927	349.944	365.625
spry4	114437	1.771	0.824561	0.000413117	2841.34	4303.15	3355.18	1881.89	1999.3	1773.19	2249.78
hbegfa	797938	1.77039	0.824071	0.00309099	16316.1	15074	11493.5	9931.67	8331.51	5519.53	8513.85
havcr1	436707	1.76895	0.82289	0.0957192	89.2567	132.228	145.793	71.3995	58.666	62.235	84.5212
si:ch211-168f7.5	322178	1.76846	0.822495	0.190995	102.149	111.405	81.1036	70.3795	76.359	45.9111	29.44
dpyda.3	768165	1.76709	0.821374	0.21019	54.5458	148.887	129.38	59.1596	40.9731	68.3565	82.6218
si:ch211-194p6.10	565124	1.7668	0.821137	0.040899	303.473	277.992	279.035	133.619	107.089	214.252	194.684
bmp1b	559877	1.76599	0.820476	0.0981048	219.175	381.067	337.932	155.039	225.352	91.8221	235.52
mtmr11	101882209	1.76595	0.820442	0.00670321	576.202	800.658	724.139	288.658	485.159	395.855	415.958
csf2rb	100135062	1.76575	0.820278	0.0355729	176.53	209.275	184.414	83.6394	129.438	120.389	96.867
FO834888.1	100331324	1.76411	0.818939	0.122044	81.3228	165.546	100.414	67.3195	62.3909	63.2552	69.3264
lifrb	565104	1.76384	0.818718	0.0206704	1450.92	2035.48	1055.31	694.615	1154.7	669.281	913.589
BX927333.1	567179	1.76328	0.81826	0.0349082	218.183	311.309	196.966	146.879	164.824	121.409	115.861
si:dkey-30e9.7	100006681	1.76222	0.817397	0.218948	111.075	65.5935	106.207	31.6198	41.9043	84.6804	56.0309
zgc:174906	571548	1.76202	0.817227	0.0272911	425.457	553.901	323.449	182.579	258.875	226.495	317.192
atp11c	368385	1.762	0.817211	0.00666005	915.377	967.245	1235.86	422.277	763.59	585.621	587.85
creld1b	569741	1.76197	0.817187	0.122391	193.39	203.028	321.518	108.119	94.0519	111.207	229.822
inpp4ab	792527	1.76194	0.817168	0.0428287	240.993	372.738	304.138	127.499	172.273	243.839	150.999
mdkb	65231	1.76167	0.81694	0.00371361	948.105	1359.76	869.933	529.376	600.628	720.293	554.611
alp3	100330410	1.76139	0.81671	0.105168	202.315	234.263	197.931	58.1396	162.03	144.875	114.911
aff3	570215	1.76105	0.816437	0.0460561	316.365	263.415	273.242	115.259	161.099	131.612	237.419
chrd	30161	1.76055	0.816029	0.118278	150.745	314.433	271.311	83.6394	117.332	157.118	199.432
thbs4a	563429	1.76016	0.815704	0.0442451	708.103	660.1	930.76	307.018	443.254	305.053	685.666
rnaseh2a	393195	1.75911	0.814846	0.0783084	308.432	196.781	191.173	90.7794	188.104	134.672	113.961
gkup	569254	1.75909	0.814828	0.0716504	229.092	161.381	150.621	96.8993	141.543	89.7816	81.6722
ankrd44	561373	1.75834	0.814214	0.191071	104.133	88.4992	80.1381	30.5998	41.9043	75.4982	58.8799
arsa	541416	1.75826	0.81415	0.198473	102.149	73.9229	103.311	36.7198	82.8774	55.0933	37.0374
gng13b	436673	1.75767	0.813668	0.102801	299.506	259.251	146.759	180.539	150.855	118.348	85.4709
cd22	554810	1.75767	0.813667	0.178444	65.4549	158.257	91.7243	49.9797	58.666	74.4779	56.0309
nppc	570244	1.75742	0.813461	0.00324177	878.683	1103.64	1079.45	565.076	427.424	633.573	697.062
slc2a12	393510	1.75694	0.813067	0.0308796	233.059	395.644	377.518	147.899	177.86	218.333	219.375
twist1a	30175	1.75683	0.812972	0.0101924	1997.37	1965.72	1079.45	895.554	1163.08	954.95	812.923
tph1b	415103	1.75544	0.811829	0.0302583	1427.12	777.752	852.553	794.575	620.184	450.949	456.794
si:dkey-226m8.10	100001344	1.75476	0.811278	0.101642	88.265	144.722	124.552	73.4395	80.0838	58.154	59.8296
acanb	559593	1.75393	0.810592	0.286393	128.926	214.48	117.793	23.4598	78.2214	107.126	141.502
crispld1b	393442	1.75253	0.809439	0.0834701	466.118	486.225	297.38	287.638	284.018	265.264	113.961
eif4e2	541523	1.75139	0.808498	0.00114364	695.211	613.248	607.311	326.398	392.038	416.26	323.84
si:ch1073-186i23.1	110437953;100535070	1.75117	0.808319	0.0577405	304.465	231.139	194.069	127.499	168.548	92.8424	166.193
lig1	556995	1.75072	0.807947	0.0391365	1368.6	583.054	743.45	579.356	592.247	464.212	416.908
cacng3b	564883	1.75057	0.807823	0.10978	92.2319	88.4992	102.345	64.2596	47.4915	47.9515	56.0309
slc37a4a	406465	1.74993	0.807295	0.111278	84.298	102.034	129.38	70.3795	55.8724	63.2552	51.2825
alkbh3	100330987	1.74968	0.80709	0.0358715	4979.53	6640.57	7833.25	3277.24	2146.43	3663.7	5736.99
ptpn18	541324	1.74956	0.806989	0.29628	63.4714	45.8114	125.517	24.4798	42.8355	48.9718	62.6786
plekhh1	565914	1.74835	0.805995	0.202571	103.141	76.0052	134.207	32.6398	84.7398	52.0325	69.3264
grk3	569403	1.74631	0.804309	0.00902565	322.316	419.59	389.104	250.918	218.834	171.401	222.224
pnck	567480	1.7453	0.803477	0.393501	81.3228	120.775	58.8967	18.3599	63.3221	20.4049	96.867
gtpbp2b	570143	1.74416	0.802533	0.15498	96.1989	107.24	103.311	34.6798	67.0469	78.5589	54.1316
dio3b	798872	1.74377	0.802213	0.1358	164.629	165.546	102.345	47.9397	108.02	90.8019	83.5715
ntn1a	30227	1.74222	0.800924	0.0488587	318.349	213.439	426.759	157.079	233.733	163.239	179.489
grin3ba	566411	1.73925	0.798469	0.251881	101.158	68.7171	56.0001	46.9197	64.2533	28.5669	33.2387
rtkn2b	447899	1.73856	0.797892	0.0387996	240.001	178.04	274.207	100.979	141.543	146.915	141.502
helb	797342	1.73726	0.796817	0.120773	143.802	157.216	109.104	59.1596	87.5334	109.166	58.8799
dip2a	100332244	1.73696	0.796561	0.0500771	274.712	386.273	374.621	135.659	288.674	187.725	182.338
si:dkeyp-75h12.7	100006302	1.73692	0.796529	0.227542	46.6118	134.311	112	56.0996	42.8355	63.2552	62.6786
adamts12	100003937	1.73622	0.795949	0.296365	191.406	135.352	112.966	39.7797	163.892	93.8626	39.8864
otog	103911405	1.73336	0.793571	0.160971	120.992	99.9521	137.104	41.8197	73.5653	58.154	101.615
igf1ra	245701	1.733	0.793271	0.0739488	140.827	174.916	152.552	62.2196	112.676	93.8626	91.1689
pgls	445494	1.73264	0.792968	0.14112	161.654	71.8406	140.966	68.3395	68.9093	69.3767	81.6722
FAT4	101882648	1.73158	0.792091	0.000250734	1091.91	1286.88	1019.59	656.876	601.56	719.273	639.132
f2rl1.1	794649	1.73141	0.791948	0.00948165	672.401	526.831	786.898	378.417	305.436	367.288	478.637
has2	260350	1.73127	0.791835	0.298723	76.3641	112.446	155.449	109.139	22.349	70.397	63.6283
ppp4r4	567930	1.72986	0.790654	0.0233256	1109.76	1049.5	701.932	482.457	792.457	494.819	434.952
pcolceb	794872	1.72978	0.790591	0.00294806	1688.94	1257.73	1773.66	758.875	1083.92	1000.86	794.879
lrrc15	791200	1.72953	0.790383	0.0455764	459.176	456.031	371.725	193.799	362.239	169.361	265.909
tmem205	791204	1.72945	0.790316	0.0299162	403.639	284.239	256.828	190.739	203.934	137.733	195.633
nfia	556665	1.72932	0.790203	0.00844084	330.25	351.915	452.828	193.799	244.907	226.495	209.878
chst1	445124	1.72914	0.790056	0.0916568	231.076	448.743	189.242	171.359	159.236	137.733	201.331
plp1a	64264	1.72847	0.789495	0.0205298	608.929	560.148	445.104	247.858	237.458	386.673	373.223
si:ch73-308l14.2	100329277	1.72821	0.789281	0.0772595	265.787	217.604	349.518	178.499	210.453	94.8828	158.596
mcf2a	557201	1.72726	0.788482	0.296875	47.6036	122.858	123.586	59.1596	25.1426	74.4779	68.3767
ncoa2	81884	1.72677	0.788077	0.000907281	2444.64	2439.46	2561.52	1161.77	1733.91	1611.99	1241.23
rgs6	562667	1.72668	0.788002	0.215978	92.2319	72.8817	153.518	37.7397	83.8086	54.073	70.2761
cilp2	557778	1.72634	0.787719	0.325407	243.968	130.146	61.7932	57.1196	140.612	97.9436	40.8361
postna	378983	1.72623	0.787621	0.494823	1346.78	991.191	478.897	509.997	751.484	765.184	149.099
cdh7a	567704	1.72525	0.786801	0.161439	102.149	247.798	124.552	70.3795	85.671	118.348	92.1186
parvab	567123	1.72511	0.786689	0.0997535	216.2	152.01	196	75.4795	154.58	120.389	85.4709
ppp2r5a	562460	1.72509	0.786673	0.109311	175.538	138.475	285.794	111.179	150.855	84.6804	116.81
parp1	560788	1.72493	0.786541	0.0444278	812.236	487.266	932.691	345.778	605.284	330.56	443.499
kcnc4	799410	1.72446	0.786144	0.162253	102.149	83.2934	79.1725	38.7597	42.8355	62.235	60.7793
phf19	560078	1.7239	0.785679	0.14213	331.242	146.805	220.138	112.199	196.485	85.7006	145.3
TMEM132D	100332191	1.72388	0.785663	0.028415	886.617	845.428	1465.66	530.396	623.909	475.434	843.313
stat4	368519	1.72331	0.785184	0.0702776	241.985	271.745	391.035	106.079	177.86	191.806	224.124
zgc:92749	436843	1.72305	0.784964	0.178387	108.1	110.364	125.517	104.039	63.3221	60.1945	38.9367
tnfrsf9b	100151629	1.72202	0.784099	0.396882	47.6036	37.482	149.655	49.9797	39.1107	22.4454	70.2761
chl1b	100318566	1.72188	0.783987	0.187241	85.2898	83.2934	70.4829	45.8997	31.661	61.2147	46.5341
sipa1l1	562521	1.72175	0.783872	0.00569651	570.251	666.347	700.001	302.938	472.122	378.511	345.682
lamb4	286831	1.7217	0.783835	0.0328152	2585.47	1855.36	2670.63	1101.59	2201.37	1065.14	1138.66
zgc:194469	100192215	1.72143	0.783608	0.140523	373.886	250.921	311.863	154.019	325.922	111.207	133.904
ms4a17a.6	100009643	1.72034	0.782693	0.20225	115.042	196.781	93.6553	58.1396	121.057	79.5792	55.0812
si:ch211-112c15.8	101885910	1.72025	0.782621	0.285237	78.3476	88.4992	137.104	88.7394	31.661	33.6681	81.6722
c1qtnf2	572041	1.72015	0.782534	0.197234	99.1741	100.993	136.138	53.0396	68.9093	101.004	37.9871
ldlrad2	100537878	1.7191	0.781656	0.100735	182.48	361.285	420.001	241.738	162.961	211.191	132.005
sdc4	568593	1.71865	0.781277	0.00268985	31595.9	42880.5	28320.6	16938	22564.1	16799.4	23447.5
ugt5c2	751669	1.71775	0.780522	0.223005	145.786	66.6347	147.724	43.8597	68.9093	62.235	104.464
zgc:113090	553741	1.71733	0.780169	0.233421	184.464	90.5816	78.207	64.2596	63.3221	44.8908	101.615
abhd15a	560644	1.71723	0.780084	0.115365	334.217	490.39	233.656	126.479	312.885	189.766	191.835
CABZ01064941.1	100535166	1.71715	0.780014	0.00209086	4533.25	7171.56	6473.8	3110.98	4014.43	3137.26	3851.89
si:zfos-452g4.1	561420	1.7158	0.778881	0.373822	89.2567	68.7171	64.6898	33.6598	71.7029	12.2429	55.0812
CR376783.1	797620	1.71557	0.778686	0.0476845	208.266	165.546	254.897	127.499	144.337	99.9841	116.81
skilb	100170835	1.71508	0.778275	0.0199382	1458.85	1601.32	2188.83	766.015	856.71	988.618	1469.15
rspo2	566054	1.7147	0.777954	0.0117337	425.457	705.912	612.139	337.618	394.832	299.952	322.89
cyp2ad3	569245	1.71462	0.77789	0.0232397	403.639	604.918	439.311	246.838	288.674	366.268	224.124
glsl	797748	1.7141	0.777455	0.0422312	237.026	233.222	192.138	90.7794	139.681	144.875	139.602
cpz	557534	1.71393	0.777306	0.0824894	199.34	164.504	168.966	71.3995	87.5334	124.47	131.055
arap3	558931	1.71346	0.776914	0.163273	84.298	125.981	90.7588	42.8397	76.359	51.0123	63.6283
si:ch73-86n18.1	564061	1.71281	0.776367	0.115365	1089.92	2360.33	2232.28	1706.45	623.909	745.8	1347.59
eif2b3	394049	1.71224	0.775888	0.0113587	326.283	284.239	301.242	209.099	170.411	153.037	177.589
ms4a17a.10	798679	1.71187	0.775576	0.0796632	275.704	359.203	261.656	109.139	257.013	180.583	150.999
msx1b	30511	1.71094	0.774793	0.000613736	1417.2	1362.89	1408.69	701.755	866.022	723.354	972.469
xiap	373108	1.71008	0.774062	0.00516856	17734.3	23841.7	21602.5	12008.4	8451.63	13483.6	15316.4
hpcal1	394139	1.70946	0.773538	0.0981748	145.786	153.052	119.724	57.1196	77.2902	96.9233	94.9676
znrf1	393844	1.70939	0.773485	0.0239897	680.335	645.524	735.725	374.337	528.925	253.021	451.096
golim4b	541535	1.70917	0.773295	0.247132	135.869	129.105	71.4484	66.2996	101.502	61.2147	33.2387
rgs13	100037359	1.70821	0.772484	0.044946	841.988	1353.52	1552.55	1063.85	498.196	677.443	686.616
si:ch211-266g18.10	553343	1.70781	0.77215	0.202731	186.447	261.333	334.07	271.318	73.5653	110.187	155.747
gpm6aa	368223	1.70762	0.77199	0.00771964	384.796	516.419	568.691	289.678	261.669	274.446	321.94
pkp2	568060	1.70699	0.771453	0.0124639	6735.91	6672.84	9268.02	3415.96	3459.43	4693.13	6144.41
ccny	557738	1.70325	0.768287	0.113276	130.91	230.098	140.966	114.239	69.8405	110.187	98.7663
ptger1b	564945	1.70292	0.768007	0.277827	64.4632	138.475	224.966	50.9997	62.3909	102.025	119.659
uchl1	325119	1.7023	0.767488	0.0370682	1726.62	2476.94	2566.35	1609.55	878.128	989.638	1825.28
sftpba	794185	1.70198	0.767213	0.251532	111.075	121.817	130.345	59.1596	100.57	27.5466	96.867
galnt18b	100310831	1.70184	0.767093	0.00863629	862.815	811.069	717.381	387.597	631.358	440.746	413.109
ajap1	101887016	1.7018	0.767063	0.0421184	214.216	356.079	248.138	156.059	146.199	144.875	193.734
il21r.1	100134976	1.70121	0.766558	0.307343	200.332	119.734	59.8622	91.7994	110.814	56.1135	38.9367
arl5c	393819	1.70092	0.766319	0.0286692	2118.36	3366.09	3939.32	2134.85	1245.95	1674.22	2332.41
hmces	560402	1.70027	0.765765	0.285066	101.158	78.0876	54.0691	38.7597	62.3909	24.4859	56.9806
ccnl1a	553269	1.70008	0.765602	0.00439032	8693.6	11257.1	7355.32	4378.83	5430.8	4816.58	6788.29
wdr54	445236	1.69975	0.765326	0.159502	126.943	77.0464	138.069	62.2196	81.9462	49.992	74.0748
pptc7a	492506	1.69963	0.765219	0.00908759	5530.94	7545.34	10131.2	4832.73	3531.14	4600.29	5242.21
krt18a.1	352912	1.69925	0.764896	9.99193e-05	24079.5	32073.2	24952.9	16247.5	14381.6	16578	16433.2
nupr1a	100330598	1.69843	0.764201	0.0138944	675.376	662.183	399.725	335.578	367.827	329.539	330.487
si:ch211-204c21.1	368323	1.6978	0.763663	0.0113587	10267.5	17314.6	11482	6884.95	5789.31	8798.6	9205.21
rxraa	555578	1.69752	0.763429	0.140919	161.654	158.257	134.207	52.0197	106.158	122.429	75.9741
p3h1	553321	1.69717	0.763127	0.0176285	1020.5	802.74	1264.83	440.637	785.939	586.641	612.541
ulk1b	558848	1.69708	0.763051	0.156083	93.2237	98.9109	102.345	44.8797	60.5284	78.5589	47.4838
dnajb5	569466	1.69679	0.762807	0.268916	65.4549	88.4992	138.069	29.5798	83.8086	55.0933	60.7793
rhbg	337596	1.69573	0.761906	0.17282	452.234	279.033	662.346	196.859	308.229	146.915	443.499
nrp2a	405901	1.69554	0.761741	0.00970858	588.103	696.541	619.863	430.437	444.186	342.803	280.155
kif15	573988	1.69443	0.760799	0.358842	286.613	77.0464	97.5174	56.0996	172.273	74.4779	59.8296
arhgef7b	494081	1.69434	0.760727	0.0107579	1314.06	1029.71	1216.55	538.556	931.207	587.662	743.597
kif26ba	569545	1.69332	0.759851	0.0209659	346.118	510.172	407.449	232.558	212.315	233.636	316.242
fkbp16	497400	1.69237	0.759042	0.184859	136.86	137.434	120.69	40.7997	100.57	105.085	64.578
cspg4	560393	1.69228	0.758967	0.107884	238.018	365.45	255.863	156.059	120.126	267.304	133.904
tpm4a	406437	1.69206	0.758777	0.00462506	14757.1	21633.4	21205.7	12447	8398.55	11309.4	13230.9
dkk1a	799377	1.69018	0.757178	0.0236971	1042.32	1241.07	787.863	436.557	816.668	557.054	611.592
midn	323713	1.69	0.757025	0.0125521	24119.2	39078.1	38639.1	21486.2	13849.8	21178.3	23830.2
arid5b	100536827	1.68964	0.756715	0.000165687	1235.71	1170.27	1098.76	621.176	708.648	708.05	727.452
rbm10	101882554	1.68958	0.756662	0.0101924	749.756	633.03	715.45	296.818	505.645	441.766	411.21
ccdc102a	325319	1.68917	0.756313	0.00503375	521.656	591.383	570.622	286.618	404.144	337.701	300.098
snai1a	30273	1.68908	0.756239	0.0917732	485.953	712.159	381.38	199.919	446.979	243.839	355.179
tnfaip8l1	393303	1.68861	0.755837	0.0414202	211.241	298.815	242.345	115.259	145.268	179.563	153.848
gda	553701	1.68669	0.754195	0.466723	82.3145	142.64	74.345	146.879	15.8305	27.5466	46.5341
gask1b	566369	1.68667	0.754176	0.230169	114.05	224.892	72.4139	67.3195	96.8455	69.3767	91.1689
tmem67	572194	1.68633	0.753887	0.0115813	365.953	419.59	319.587	190.739	251.426	219.353	211.778
crispld1a	100149104	1.68498	0.752735	0.0347822	287.605	373.779	371.725	227.458	254.219	185.685	150.049
taok3a	798408	1.68464	0.752439	0.0401875	693.227	521.625	693.243	322.318	568.036	305.053	314.343
cdc42bpaa	567912	1.68418	0.752043	0.315816	49.5871	57.2642	112	28.5598	34.4546	58.154	52.2322
trim37	324237	1.68381	0.751728	0.177981	108.1	198.863	175.724	69.3595	145.268	97.9436	69.3264
vstm4a	553443	1.6829	0.750946	0.165488	173.555	147.846	123.586	47.9397	102.433	120.389	81.6722
si:ch73-56d11.5	100537622	1.68259	0.750687	0.136953	1238.68	1894.92	687.449	428.397	871.61	612.147	1114.92
lrrc38b	799882	1.68232	0.750455	0.294662	98.1824	147.846	204.69	63.2396	54.9412	62.235	176.64
pacsin1b	619246	1.68211	0.750272	0.186391	97.1907	86.4169	102.345	36.7198	57.7348	55.0933	76.9238
hdac8	572183	1.68154	0.749787	0.00582173	541.491	526.831	628.553	291.718	408.8	312.195	332.387
kcnip1b	494089	1.68117	0.749468	0.14127	124.959	183.245	111.035	65.2796	87.5334	111.207	68.3767
trim63b	394070	1.68093	0.749261	0.135832	125.951	166.587	109.104	91.7994	56.8036	98.9638	71.2257
spon2a	30201	1.6805	0.748889	0.07509	308.432	478.937	325.38	267.238	167.617	290.77	157.646
pip5k1cb	100005033	1.6803	0.74872	0.00747161	394.713	513.296	441.242	249.898	311.954	249.96	258.312
wdr35	565515	1.67982	0.74831	0.0671351	311.407	240.51	260.69	114.239	229.077	154.057	147.2
rad17	436934	1.67979	0.748278	0.190343	118.017	85.3757	76.276	55.0796	72.6341	41.8301	52.2322
hdac11	431718	1.67974	0.748239	0.14147	89.2567	93.7051	93.6553	50.9997	55.8724	65.2957	47.4838
hid1b	437012	1.67918	0.747753	0.237256	77.3558	118.693	73.3794	53.0396	78.2214	36.7288	45.5845
dctd	550332	1.67814	0.746859	0.374793	146.778	107.24	42.4828	62.2196	80.0838	71.4172	21.8426
p4ha2	373132	1.67703	0.74591	0.013139	546.449	798.575	787.863	513.057	351.065	383.612	448.247
nat8l	564754	1.67527	0.744396	0.137693	845.955	1449.31	900.829	840.474	250.495	686.625	766.389
cd83	561001	1.67411	0.74339	0.135077	214.216	286.321	401.656	263.158	132.231	117.328	206.08
col10a1b	555804	1.67402	0.743318	0.382561	29577.7	42710.8	13648.6	11974.7	26057	19748.9	10666.8
hmbox1a	571508	1.67382	0.743143	0.366764	91.2402	138.475	92.6898	28.5598	129.438	64.2755	34.1883
birc6-as2	101885944	1.67348	0.74285	0.133902	162.646	217.604	127.448	117.299	67.0469	92.8424	127.257
SYNPR	558290	1.67296	0.742403	0.119747	114.05	162.422	107.173	86.6994	62.3909	82.6399	74.0748
adrb1	557194	1.67192	0.741505	0.183644	114.05	267.58	167.035	115.259	73.5653	152.017	96.867
anln	562517	1.67167	0.741291	0.356157	134.877	220.728	90.7588	56.0996	148.993	119.369	31.3393
tle2c	692261	1.6712	0.740888	0.0507708	260.828	263.415	386.208	133.619	219.765	186.705	186.137
dlc	30120	1.67068	0.740435	0.130095	111.075	181.163	208.552	79.5595	128.507	104.065	87.3702
sema3fa	544658	1.67022	0.740042	0.055287	330.25	395.644	457.656	272.338	305.436	213.231	153.848
FO704661.1	553228	1.66999	0.739836	0.138832	216.2	256.127	151.586	89.7594	176.929	141.814	89.2696
kctd6a	100008047	1.66973	0.739614	0.100914	217.191	275.909	260.69	83.6394	160.168	160.179	197.533
tmtc2b	555381	1.66921	0.739161	0.228716	96.1989	262.374	185.38	60.1796	103.364	123.45	147.2
nek8	171094	1.66844	0.738501	0.0824894	153.72	221.769	234.621	155.039	123.85	92.8424	115.861
fbxl7	569430	1.6683	0.738376	0.0106515	372.895	426.879	322.483	200.939	237.458	224.454	233.62
chordc1a	573996	1.66785	0.737993	0.137793	97.1907	192.616	152.552	94.8594	87.5334	101.004	70.2761
c1qtnf7	564609	1.66689	0.737161	0.147728	241.985	160.34	219.173	87.7194	168.548	160.179	80.7225
si:ch211-203d1.3	101886694	1.6658	0.736216	0.0177256	472.069	544.531	379.449	277.438	327.785	288.73	223.174
gpsm2	393410	1.66574	0.736161	0.0152507	4683	7365.22	6309.67	3409.84	3449.19	2813.84	5020.94
cahz	30331	1.66569	0.736119	0.357161	66.4467	138.475	56.9656	59.1596	51.2164	76.5184	22.7922
tppp3	393825	1.66457	0.735153	0.085199	787.443	533.078	1235.86	397.797	561.518	693.767	395.065
pms1	368631	1.66443	0.735028	0.0871581	163.637	138.475	129.38	78.5395	81.015	79.5792	106.364
sec23b	327268	1.66384	0.734521	0.0124583	28530.4	34362.7	45051.1	18422.1	16663	23540.1	27876.8
bcl3	565656	1.66365	0.734352	0.0700727	211.241	253.004	229.793	117.299	182.517	101.004	154.797
fam117aa	564664	1.66309	0.73387	0.439956	134.877	30.1939	72.4139	39.7797	32.5922	90.8019	27.5406
ms4a17a.12	103908665	1.6625	0.733351	0.0981321	1170.25	1964.68	757.932	554.876	777.558	695.808	1093.08
hykk.2	559560	1.66202	0.73294	0.139535	99.1741	99.9521	140	68.3395	77.2902	72.4374	54.1316
cdc6	402825	1.6614	0.732403	0.165819	249.919	165.546	501.104	165.239	177.86	157.118	235.52
trim63a	415223	1.66016	0.731324	0.219567	130.91	282.156	174.759	152.999	55.8724	142.834	120.609
nf2a	561184	1.66015	0.731318	0.271449	215.208	66.6347	211.449	66.2996	141.543	85.7006	102.565
rhof	573655	1.65947	0.730725	0.00476595	2282.99	3024.59	2150.21	1270.91	1355.84	1524.25	1840.47
tspan11	564029	1.65919	0.73048	0.334692	84.298	34.3585	98.4829	33.6598	55.8724	48.9718	36.0877
zdhhc8b	352941	1.65813	0.729554	0.0230649	253.886	301.939	332.139	148.919	190.897	190.786	183.288
gstt1a	563972	1.65772	0.729196	0.201279	250.911	245.716	113.931	154.019	162.961	97.9436	75.9741
c1qtnf5	555815	1.65745	0.728967	0.0136516	803.311	722.57	572.553	419.217	516.82	420.341	331.437
sash3	561954	1.65741	0.72893	0.0504732	194.381	299.856	261.656	138.719	135.956	148.956	184.237
si:ch211-157p22.10	100003849	1.65692	0.728503	0.0138457	794.385	715.282	855.45	354.958	615.528	490.738	441.6
pgp	792824	1.65598	0.727687	0.696691	414.548	1247.32	4096.7	1817.63	382.726	417.28	2019.01
cdkn1a	100151416	1.65571	0.727448	0.078321	461.16	650.73	391.035	426.357	215.109	334.641	234.57
rgs19	100170801	1.6549	0.726745	0.23164	58.5127	78.0876	119.724	56.0996	46.5603	47.9515	56.0309
pola1	317740	1.6548	0.726653	0.209965	694.219	232.18	300.276	212.159	392.969	196.907	186.137
pnrc2	565522	1.65446	0.726361	0.000609876	29801.8	34706.3	30014.1	17185.9	16781.3	18860.3	23347.8
rpp25a	100000532	1.65338	0.725417	0.462631	47.6036	31.235	145.793	39.7797	18.6241	62.235	60.7793
pdzrn3b	100005518	1.65268	0.724808	0.014396	671.409	865.21	595.725	364.138	520.545	457.07	377.971
col15a1b	558137	1.65195	0.72417	0.221998	176.53	240.51	193.104	59.1596	108.02	214.252	111.112
cables2b	564291	1.65182	0.724061	0.0524274	168.596	251.963	223.035	125.459	115.47	141.814	136.753
iqce	323898	1.65162	0.723883	0.108015	229.092	201.986	181.518	89.7594	177.86	101.004	125.357
dot1l	559945	1.65161	0.723869	0.2108	79.3393	91.6227	90.7588	37.7397	71.7029	55.0933	46.5341
phf2	503778	1.65083	0.723193	0.0155117	813.228	732.982	817.795	343.738	613.665	448.908	502.379
nek1	556002	1.65077	0.723138	0.0715951	371.903	295.692	411.311	158.099	314.748	181.604	216.526
si:dkey-238i5.2	321155	1.65027	0.722701	0.0427819	260.828	210.316	262.621	120.359	148.993	143.855	179.489
st8sia6	553212	1.65026	0.722693	0.0159767	2069.76	3349.44	3242.21	1739.09	1292.51	2058.86	1907.9
ddc	406651	1.65024	0.722677	0.206741	240.993	691.335	293.518	312.118	148.062	322.398	207.979
zgc:162816	571260	1.64988	0.722362	0.23248	93.2237	71.8406	159.311	56.0996	85.671	66.316	54.1316
ptprea	100499203	1.64936	0.721902	0.10972	479.011	358.162	390.07	188.699	387.382	156.098	259.262
ptch1	30189	1.64922	0.721788	0.0658339	333.225	398.767	440.277	172.379	341.753	190.786	242.167
lef1	30701	1.64902	0.721605	0.0523465	575.21	626.783	569.656	225.418	513.095	328.519	364.676
uvrag	394044	1.64886	0.721465	0.0969606	141.819	143.681	148.69	64.2596	99.6391	94.8828	92.1186
limch1a	561940	1.64865	0.721288	0.301595	139.836	121.817	132.276	50.9997	39.1107	149.976	78.8231
gbp2	570622	1.64852	0.721173	0.0622848	819.178	555.983	469.242	339.658	533.581	298.932	319.091
cpne2	565225	1.64842	0.721084	0.224673	93.2237	159.299	78.207	50.9997	76.359	56.1135	83.5715
brf1b	334316	1.64815	0.720844	0.0463912	283.638	273.827	300.276	174.419	167.617	126.51	225.073
magi3b	564220	1.64807	0.720778	0.247247	82.3145	72.8817	146.759	71.3995	40.9731	73.4577	58.8799
mgmt	553368	1.64693	0.719776	0.0761143	394.713	421.673	244.276	259.078	257.944	171.401	169.992
aldh9a1b	399481	1.6465	0.719403	0.120335	202.315	201.986	264.552	181.559	106.158	89.7816	164.294
fancd2	394241	1.64636	0.71928	0.0703748	313.39	314.433	178.621	179.519	169.48	166.3	137.703
rev3l	569100	1.64517	0.718233	0.0411266	724.963	550.778	619.863	263.158	533.581	373.41	365.625
tead1b	100006454	1.64501	0.718099	0.00661356	1261.5	1049.5	1400	580.376	866.022	811.095	750.244
ogna	541445	1.64483	0.717941	0.100375	840.997	719.447	419.035	353.938	492.608	510.123	247.866
kctd3	569113	1.64432	0.71749	0.0365583	489.92	938.092	811.036	415.137	409.731	437.685	552.712
afap1l1a	566757	1.64426	0.717435	0.00652515	1137.53	1550.3	1124.83	768.055	910.72	643.775	768.288
ttll12	393222	1.64378	0.717019	0.0777012	344.134	231.139	217.242	156.059	210.453	132.632	143.401
mych	560341	1.64366	0.716915	0.00256533	5980.2	7686.94	5258.22	3513.88	3791.87	3512.71	4532.81
slbp	407727	1.64349	0.716764	0.13568	115.042	107.24	125.517	59.1596	86.6022	76.5184	59.8296
sele	558139	1.64334	0.716633	0.220547	58.5127	79.1287	77.2415	44.8797	44.6979	44.8908	39.8864
phlda2	553622	1.64319	0.716497	0.00507979	16077.1	16261	17318.5	8311.92	9442.44	8803.7	13734.2
si:ch211-269e2.1	100537961	1.64275	0.716111	0.0727078	620.83	398.767	494.346	210.119	442.323	309.134	266.859
si:dkey-265e15.2	560084	1.64162	0.715122	0.204065	103.141	84.3346	134.207	42.8397	81.015	62.235	75.0244
rfc2	503748	1.64148	0.714996	0.0613968	253.886	321.721	284.828	168.299	227.214	121.409	181.388
ms4a17a.5	108179093	1.64119	0.714742	0.205985	564.301	730.9	209.518	233.578	270.05	252.001	466.291
lima1a	64000	1.64115	0.714708	0.0688382	16497.6	24780.8	9241.95	8846.4	13576.1	9283.22	9338.17
rab15	436590	1.64098	0.714559	0.307976	91.2402	105.158	67.5863	67.3195	49.354	24.4859	73.1251
cngb1a	568211	1.64007	0.713762	0.178562	88.265	130.146	112	58.1396	55.8724	63.2552	91.1689
kif13a	100331282	1.63911	0.712916	0.00771964	383.804	390.438	417.104	261.118	257.013	217.312	233.62
ldb2a	30577	1.63854	0.712415	0.0206056	405.622	549.736	597.656	333.538	255.151	316.276	358.978
acp5a	406801	1.63838	0.712267	0.0232718	1561.99	1757.49	1212.69	620.156	1028.98	1122.27	916.438
nccrp1	30078	1.63825	0.712153	0.00320178	13078.1	21728.1	16549	11052.6	10222.8	10043.3	10477.8
tfdp2	338204	1.63824	0.712146	0.0381554	285.622	359.203	315.725	184.619	255.151	173.442	168.093
zgc:110843	541492	1.63817	0.712086	0.141927	147.769	114.528	116.828	87.7194	94.9831	61.2147	64.578
tmeff1b	553511	1.63815	0.712071	0.0309624	224.134	223.851	252.966	129.539	139.681	139.774	161.445
CYP27A1 (1 of many)	723999	1.63809	0.712012	0.278889	88.265	70.7994	153.518	60.1796	37.2483	77.5387	79.7728
sh3glb2b	394094	1.63706	0.711107	0.0635968	478.019	457.073	631.449	400.857	375.276	194.867	304.846
smad7	326282	1.63681	0.71089	0.0212592	794.385	1261.89	749.243	584.456	492.608	647.856	560.309
fzd7a	30369	1.63661	0.710715	0.0462444	344.134	527.872	686.484	318.238	275.637	327.499	348.531
tubb2	554127	1.63638	0.710506	0.344283	108.1	70.7994	330.207	107.099	76.359	94.8828	136.753
magi2a	564112	1.6363	0.710434	0.204162	175.538	181.163	278.069	79.5595	84.7398	161.199	191.835
col27a1b	560145	1.63573	0.709932	0.221579	79.3393	221.769	197.931	84.6594	128.507	105.085	88.3199
brip1	794038	1.63553	0.70976	0.261774	184.464	104.117	95.5864	48.9597	116.401	88.7614	58.8799
tbc1d31	563134	1.63504	0.709329	0.303562	106.116	77.0464	112	27.5398	80.0838	83.6601	49.3832
ddx11	492353	1.63501	0.709296	0.756208	401.655	253.004	39.5863	9.17994	152.718	283.628	120.609
dmxl2	378958	1.63473	0.709053	0.0236085	536.532	533.078	769.519	314.158	465.603	345.863	374.172
ghra	100001424	1.63451	0.708857	0.249096	76.3641	91.6227	173.793	62.2196	90.3271	53.0528	73.1251
lad1	558327	1.63442	0.708783	0.242863	116.034	117.652	152.552	75.4795	128.507	66.316	44.6348
myo7bb	566034	1.63422	0.7086	0.313637	54.5458	64.5524	109.104	33.6598	54.9412	35.7086	61.729
foxc1b	79375	1.6333	0.707794	0.00711265	2737.21	3627.43	2407.04	1406.57	1953.67	1949.69	1849.97
heg1	406202	1.63268	0.707243	0.0647211	271.737	431.043	446.07	190.739	210.453	311.175	226.023
adcy6b	560807	1.63244	0.707027	0.00978401	1213.89	1543.01	1390.35	613.016	892.096	996.78	885.098
nab1a	565795	1.63214	0.706765	0.0598334	286.613	335.256	512.691	286.618	209.522	220.373	210.828
klf4	562155	1.63149	0.70619	0.453169	1436.04	1461.8	4628.7	1038.35	1253.4	1659.94	2199.45
sdk1b	555553	1.63122	0.705953	0.199421	88.265	117.652	91.7243	50.9997	45.6291	74.4779	72.1754
fopnl	567944	1.62971	0.704616	0.29628	75.3723	84.3346	106.207	28.5598	80.0838	45.9111	62.6786
pdia5	556162	1.62959	0.704505	0.00985607	1331.91	976.615	1396.14	712.975	821.324	617.249	879.4
plcd3a	569040	1.62861	0.70364	0.0411266	358.019	236.345	356.276	217.259	203.934	183.644	173.791
mthfd1a	567587	1.6284	0.703457	0.422481	156.695	93.7051	189.242	38.7597	207.659	43.8706	69.3264
dhrs11b	791770	1.62812	0.703209	0.0560557	294.547	259.251	383.311	146.879	223.49	176.502	220.325
crtc3	570024	1.62762	0.702764	0.245621	91.2402	89.5404	206.621	88.7394	74.4965	61.2147	93.0683
slc44a5b	558142	1.62758	0.702724	0.191122	116.034	164.504	151.586	54.0596	76.359	98.9638	124.408
dock7	568817	1.62704	0.702251	0.00126071	1760.34	1717.93	1897.24	960.834	1313.93	1081.46	1048.44
mxra5a	100151112	1.62633	0.701616	0.155255	356.035	203.028	308.966	142.799	282.156	160.179	126.307
pthlha	554221	1.62624	0.701539	0.193383	154.712	180.122	247.173	100.979	71.7029	119.369	185.187
mcm4	337598	1.62497	0.700415	0.0202426	2013.23	1415.99	1299.59	1269.89	862.297	850.885	897.444
cbarpb	557421	1.62442	0.699921	0.20225	319.341	466.443	204.69	267.238	152.718	276.487	116.81
FO082877.1	100536950	1.62401	0.699562	0.287963	100.166	131.187	59.8622	53.0396	89.3958	45.9111	50.3328
CU467110.1	100006891	1.62399	0.699542	0.158918	171.571	107.24	113.931	64.2596	86.6022	75.4982	95.9173
ccdc136b	100330186	1.62354	0.699139	0.242756	125.951	264.457	111.035	94.8594	125.713	125.49	65.5277
cxxc5a	557911	1.62346	0.699068	0.13652	227.109	240.51	212.414	114.239	206.728	148.956	88.3199
parp3	335495	1.62339	0.699006	0.0672633	610.913	435.208	533.932	248.878	448.842	235.677	363.726
hsd17b4	393105	1.62321	0.698853	0.0169426	1163.31	994.315	1102.62	752.755	762.658	450.949	711.308
traf3	445119	1.62308	0.698737	0.197953	218.183	370.656	342.759	99.9593	252.357	139.774	272.557
selenol	100462964	1.62253	0.698246	0.864174	55.5375	120.775	117.793	1.01999	126.644	0	113.961
irak3	567444	1.62218	0.697936	0.100019	390.746	670.512	495.311	223.379	365.033	243.839	446.348
dnajc17	393216	1.62172	0.697528	0.178387	144.794	146.805	84.0001	68.3395	65.1845	88.7614	86.4205
si:dkey-25e12.3	678527	1.62161	0.697426	0.0137313	1733.56	1809.55	1449.24	746.635	1246.89	935.565	1174.75
dip2cb	569986	1.62129	0.697146	0.133693	683.31	398.767	700.001	261.118	599.697	293.831	310.544
entpd5a	556849	1.61978	0.695795	0.442574	992.733	1741.87	407.449	500.817	637.877	951.889	495.731
prkdc	562283	1.61936	0.695427	0.0994797	818.187	499.76	546.484	316.198	567.105	257.102	394.116
znf653	100329742	1.61921	0.695289	0.20479	119.009	179.081	134.207	60.1796	80.0838	78.5589	136.753
si:dkey-28d5.5	562103	1.61914	0.695225	0.431064	89.2567	100.993	85.9312	40.7997	52.1476	17.3442	116.81
ssbp2	798086	1.61898	0.695082	0.0391986	307.44	405.014	390.07	197.879	290.537	225.474	193.734
MYADM	100005501	1.6185	0.69466	0.0117337	2812.58	4690.46	2992.14	2037.95	2215.34	2431.25	1961.08
ehhadh	100000859	1.61818	0.694374	0.206163	112.067	191.575	194.069	108.119	148.993	65.2957	87.3702
slc45a2	558311	1.61789	0.694109	0.188433	91.2402	119.734	147.724	81.5995	94.0519	58.154	61.729
itih5	555366	1.61718	0.693484	0.0992181	798.352	498.719	1067.86	376.377	679.781	509.103	384.619
mcm3	192323	1.61689	0.693224	0.059146	613.888	395.644	347.587	253.978	350.134	245.879	268.758
zgc:55262	406768	1.61671	0.693059	0.0534115	1092.9	1346.23	1191.45	602.816	1153.77	679.484	557.46
rac3b	795167	1.61656	0.692926	0.049401	365.953	372.738	450.897	222.359	294.261	173.442	290.601
epb41b	326287	1.6162	0.692609	0.254545	164.629	289.445	172.828	69.3595	123.85	221.393	102.565
CABZ01109081.1	100332418	1.61571	0.692169	0.0686766	432.399	345.668	413.242	151.979	262.6	310.155	258.312
nrip1a	796407	1.61569	0.692153	0.0467585	344.134	304.021	312.828	139.739	210.453	205.069	237.419
unc45a	550364	1.61531	0.691809	0.00971448	756.699	852.716	887.312	618.116	531.719	401.977	509.027
ptges	544666	1.6148	0.691353	0.0331268	2172.91	3485.83	1787.18	1546.31	1470.38	1297.75	1832.88
dnajb2	561686	1.61469	0.691257	0.0819869	199.34	334.215	212.414	130.559	154.58	164.26	166.193
AL732488.1	110438942	1.61356	0.69025	0.00530214	7974.59	11138.4	10162.1	5063.25	5692.47	5951.09	7483.45
itgb3b	100001836	1.61324	0.689959	0.109	191.406	273.827	211.449	99.9593	121.988	179.563	157.646
f3a	567257	1.61264	0.689423	0.0199942	2141.17	1813.71	2167.59	891.474	1405.19	1129.41	1635.34
errfi1a	798009	1.61199	0.688841	0.0291648	6908.47	8149.22	4745.53	2820.28	4735.19	4244.22	4579.34
fgfr1b	567905	1.611	0.687958	0.122387	578.185	618.453	550.346	199.919	503.783	269.345	471.989
enc2	556885	1.61076	0.687738	0.237004	96.1989	137.434	122.621	55.0796	48.4228	105.085	86.4205
robo2	60309	1.61016	0.687207	0.20256	78.3476	129.105	106.207	80.5795	60.5284	53.0528	65.5277
pmelb	562810	1.60976	0.68685	0.825864	1541.17	945.38	28.9656	52.0197	1288.79	673.362	69.3264
tmem120a	100005623	1.60945	0.686564	0.0381909	603.97	545.572	666.208	458.997	262.6	337.701	445.398
slc39a13	368686	1.60941	0.686535	0.0514807	582.152	544.531	698.07	314.158	531.719	281.588	383.669
hyal1	664772	1.60937	0.686493	0.20225	165.621	188.451	94.6209	108.119	63.3221	110.187	90.2193
wnt7bb	100148840	1.60791	0.685183	0.29135	202.315	98.9109	141.931	61.1996	160.168	76.5184	69.3264
rdh10b	378722	1.60762	0.684929	0.00771964	629.756	790.246	697.105	407.997	511.233	387.693	448.247
dusp1	406340	1.60755	0.684866	0.0295529	18789.5	30536.4	28166.1	19677.7	10869	16286.2	17440.8
cd248b	100002565	1.60731	0.684651	0.00246324	2159.02	2364.49	1776.55	1252.55	1314.86	1490.58	1168.1
chid1	337225	1.60705	0.684415	0.0062257	544.466	525.79	594.76	375.357	371.551	319.337	315.293
wasf1	100001221	1.60633	0.68377	0.202571	110.083	132.228	188.276	86.6994	121.057	90.8019	58.8799
cish	767678	1.60563	0.683142	0.103769	759.674	1393.08	807.174	597.716	413.456	549.912	896.494
bcl11ba	100093707	1.60556	0.68308	0.202373	262.811	263.415	302.207	99.9593	292.399	118.348	176.64
fstl4	571664	1.60545	0.682977	0.277325	127.935	187.41	274.207	156.059	81.015	68.3565	184.237
sema4ba	572261	1.60515	0.682708	0.380983	71.4054	82.2522	87.8622	22.4398	42.8355	44.8908	90.2193
cyp2y3	368352	1.60497	0.682545	0.103	421.49	422.714	476.001	260.098	406.937	163.239	265.909
agla	567798	1.60449	0.682119	0.0253506	698.186	802.74	822.622	460.017	655.57	425.442	389.367
adarb1b	558759	1.60356	0.681282	0.383182	60.4962	62.47	100.414	61.1996	18.6241	53.0528	53.1819
ssh1b	567479	1.60346	0.681192	0.193974	90.2485	97.8697	120.69	74.4595	48.4228	73.4577	60.7793
iqgap2	563030	1.603	0.68077	0.0808298	435.374	461.237	610.208	246.838	430.218	222.414	353.28
kctd17	568267	1.60238	0.680214	0.00913834	1163.31	1828.29	1359.45	925.134	812.012	961.071	922.136
arap1a	571767	1.60235	0.680191	0.39476	108.1	95.7874	151.586	60.1796	154.58	41.8301	38.9367
ift172	432389	1.60231	0.680151	0.0329016	758.682	735.064	556.139	333.538	546.618	449.928	375.122
stat3	30767	1.60206	0.679927	0.060311	2371.25	2962.12	1693.52	994.493	2053.31	1425.28	1374.18
zgc:103438	450015	1.60186	0.679749	0.202731	78.3476	106.199	83.0346	49.9797	56.8036	53.0528	62.6786
zgc:66427	406256	1.60162	0.679532	0.00139976	4576.89	4973.66	4481.94	2726.44	3237.81	2424.1	3292.53
ptpn6	335573	1.60072	0.678721	0.14213	280.663	294.65	468.277	179.519	301.711	139.774	247.866
zgc:153115	768186	1.60062	0.678633	0.00902565	6991.78	7485.99	9665.81	4308.45	4796.65	4540.09	6466.35
zdhhc18b	334383	1.60053	0.678546	0.0997535	316.365	652.812	413.242	301.918	234.664	250.98	363.726
adgrb3	566117	1.5996	0.67771	0.125454	245.952	494.555	259.725	183.599	180.654	263.223	206.08
si:ch211-216l23.1	566696	1.59872	0.676921	0.00810864	772.567	1013.06	827.45	476.337	509.37	568.277	624.887
rassf8a	100003291	1.59848	0.676703	0.149773	157.687	332.132	305.104	147.899	191.829	197.928	125.357
abca5	100151075	1.59844	0.676666	0.162117	272.729	226.975	214.345	127.499	222.558	156.098	89.2696
gstcd	402871	1.59837	0.676599	0.141607	135.869	220.728	169.931	119.339	138.75	87.7411	93.0683
purbb	393519	1.59792	0.676193	0.105444	360.994	432.084	444.139	331.498	174.136	188.745	338.085
SCARF2	100329632	1.59776	0.676049	0.14098	159.67	274.868	229.793	92.8194	137.819	174.462	149.099
crybb3	553184	1.59773	0.676024	0.286518	150.745	162.422	60.8277	83.6394	99.6391	59.1742	69.3264
astn1	791157	1.59736	0.67569	0.511472	266.778	65.5935	98.4829	83.6394	39.1107	204.049	33.2387
tcea2	393961	1.59682	0.675203	0.137486	628.764	399.808	410.346	225.418	483.296	237.717	254.513
klhl38b	563341	1.59657	0.674977	0.296351	72.3971	92.6639	91.7243	37.7397	36.3171	66.316	74.0748
mmp9	406397	1.59614	0.674589	0.00342874	5242.34	6488.56	5767.04	2871.28	3969.73	3623.91	4151.04
ifitm1	100003209	1.59525	0.673786	0.00871431	4651.27	6208.48	6591.6	3081.4	3200.56	3899.38	4404.6
mpv17	394140	1.59513	0.673674	0.437805	137.852	52.0584	35.7242	35.6998	35.3859	66.316	51.2825
rhbdl2	792002	1.59411	0.672747	0.253543	373.886	293.609	383.311	185.639	421.837	114.268	156.697
si:ch211-266i6.3	568826	1.59365	0.672334	0.268854	94.2154	135.352	114.897	100.979	52.1476	90.8019	44.6348
sirt6	415161	1.59363	0.672314	0.147728	231.076	156.175	146.759	98.9393	150.855	97.9436	98.7663
rapgef3	101886094	1.59328	0.672004	0.0140531	803.311	1180.68	879.588	548.756	527.994	663.16	656.226
s1pr5a	492350	1.59318	0.671907	0.0345693	1461.83	2783.04	1823.87	1089.35	1440.58	1169.2	1378.93
pbx3b	58140	1.59211	0.670942	0.0108906	621.822	754.846	802.346	497.757	497.264	378.511	451.096
acss2	436914	1.59206	0.670898	0.00661356	1315.05	1241.07	1540.97	752.755	1047.61	780.488	849.96
nfkb1	565756	1.59198	0.670826	0.119578	134.877	133.269	140	98.9393	70.7717	89.7816	82.6218
ccdc171	100330004	1.59198	0.670818	0.356647	74.3806	94.7462	70.4829	44.8797	52.1476	24.4859	78.8231
nipsnap3a	393234	1.59132	0.670226	0.113336	277.688	200.945	240.414	118.319	194.622	115.288	173.791
lhfpl2a	402962	1.59117	0.670084	0.142634	238.018	201.986	275.173	105.059	210.453	114.268	169.042
ltc4s	100535432	1.59078	0.669731	0.317256	112.067	93.7051	54.0691	65.2796	37.2483	45.9111	69.3264
ptk2ab	142986	1.59026	0.669263	0.00552148	1543.15	1726.26	1324.69	825.174	1136.07	945.768	943.978
tmem110l	393166	1.5901	0.669116	0.139535	163.637	233.222	132.276	116.279	108.02	90.8019	128.206
usp2a	494031	1.58993	0.668963	0.111293	9257.91	14543	17769.4	9019.8	4794.78	8392.54	12654.4
ramp2	566313	1.58992	0.668956	0.0218723	858.848	1040.13	1268.69	721.135	559.655	572.358	803.426
hbaa1	30507	1.58965	0.668709	0.0814989	1379.51	1614.85	981.933	986.333	623.909	1137.57	587.85
slc4a4b	561618	1.58901	0.668124	0.194752	185.456	289.445	170.897	94.8594	206.728	114.268	125.357
si:ch73-132f6.5	553501	1.58889	0.668018	0.358555	117.025	141.599	111.035	57.1196	153.649	43.8706	55.0812
anos1b	30652	1.58855	0.667714	0.0707405	614.88	1116.13	733.794	696.655	433.011	509.103	430.203
si:ch73-199e17.1	792024	1.58827	0.667455	0.366267	88.265	104.117	68.5518	33.6598	72.6341	30.6074	81.6722
tap1	100333043	1.58808	0.667287	0.200763	151.736	85.3757	164.138	70.3795	99.6391	78.5589	88.3199
pag1	100034498	1.58791	0.667126	0.00349807	1002.65	1085.94	952.002	605.876	716.098	674.382	556.51
tspan2a	378854	1.58747	0.666728	0.129205	174.546	276.951	261.656	167.279	115.47	122.429	193.734
ywhag1	117604	1.58682	0.666134	0.183277	229.092	257.168	195.035	141.779	197.416	158.138	75.0244
slc7a8a	100007704	1.5867	0.666025	0.187311	1079.01	2074.01	2739.18	885.354	1023.4	926.383	2115.88
ms4a17a.7	550409	1.58665	0.665987	0.0599379	576.202	870.416	564.829	305.998	538.238	440.746	404.562
irf2bpl	324723	1.58645	0.665799	0.0109805	964.964	970.368	820.691	618.116	561.518	677.443	459.643
bglapl	337724	1.58514	0.664608	0.528599	5489.29	8391.81	1658.76	3283.36	3110.23	4593.15	2084.54
si:ch211-285f17.1	562465	1.58489	0.664381	0.0544884	1003.64	894.363	1063.04	437.577	898.615	625.411	528.97
slc4a1a	84703	1.58485	0.664349	0.296351	104.133	217.604	118.759	103.019	54.9412	138.753	74.0748
dgat1b	436731	1.58479	0.664288	0.0650721	576.202	509.131	610.208	253.978	512.164	326.479	333.336
si:ch1073-184j22.1	100322583	1.58434	0.663882	0.196031	112.067	144.722	159.311	115.259	98.7079	76.5184	59.8296
col5a2b	100006366	1.58404	0.663612	0.120773	3951.1	5292.25	2009.24	2094.05	2929.58	2804.66	1642.94
pvalb6	402806	1.5839	0.663481	0.703882	312.399	334.215	27.0345	95.8794	188.104	220.373	62.6786
cx32.2	566647	1.58387	0.663457	0.182855	225.125	193.657	191.173	94.8594	184.379	82.6399	150.999
dyrk1b	556212	1.58355	0.663159	0.0189725	904.468	1044.29	1328.55	620.156	806.425	577.459	754.993
nfil3-6	431765	1.58295	0.662614	0.0407389	11209.7	16201.6	20250.8	10646.7	7334.18	9448.5	12717.1
mindy2	570359	1.58159	0.661374	0.0410472	360.994	310.268	323.449	232.558	237.458	163.239	205.13
cdc42se2	794234	1.58137	0.661171	0.269298	94.2154	87.4581	89.7933	38.7597	44.6979	70.397	75.0244
si:ch211-132b12.7	564531	1.5813	0.661114	0.65423	3617.87	13703.8	4044.56	6155.66	2165.06	7604.91	2090.24
cdh6	541393	1.58126	0.661071	0.0365525	363.969	349.832	511.725	233.578	256.082	256.082	287.752
zgc:162509	553299	1.58034	0.660232	0.573001	1343.81	534.119	619.863	382.497	1096.03	274.446	354.229
fam49bb	404610	1.58008	0.660001	0.0574618	667.442	764.217	723.174	466.137	632.289	307.094	412.16
fermt3b	393878	1.57962	0.659576	0.154095	181.489	153.052	159.311	68.3395	129.438	99.9841	118.71
arhgap4b	561231	1.5796	0.659556	0.0895385	461.16	383.15	628.553	257.038	334.303	235.677	415.958
fam189a2	503960	1.57898	0.658994	0.261323	124.959	113.487	110.069	58.1396	118.263	66.316	51.2825
kdm6ba	556678	1.57888	0.658898	0.0137171	27009.1	38351.4	38506.8	22038	17108.1	21441.5	27126.6
stard13a	555484	1.57829	0.658361	0.0846457	204.299	353.997	263.587	187.679	180.654	149.976	175.69
pigk	415239	1.57825	0.65833	0.340551	98.1824	83.2934	79.1725	31.6198	87.5334	40.8098	59.8296
ankhb	323738	1.57815	0.658232	0.159268	166.613	145.763	158.345	134.639	93.1207	101.004	69.3264
gna12a	503589	1.57787	0.657979	0.00321265	1725.63	2245.8	1829.66	1346.39	1091.37	1277.35	1187.1
ophn1	436982	1.57786	0.657967	0.0623161	375.87	375.861	429.656	226.438	346.409	198.948	226.023
tox2	405844	1.57774	0.657864	0.160104	98.1824	118.693	121.655	66.2996	81.015	68.3565	70.2761
ptges3a	406449	1.57755	0.657688	0.111637	5844.33	6350.08	10128.3	5761.94	2479.8	4639.06	5986.76
stxbp5b	571925	1.57735	0.6575	0.0690389	289.588	225.933	255.863	187.679	184.379	150.996	129.156
l1camb	30656	1.57732	0.657474	0.570097	57.521	170.751	21.2414	16.3199	67.9781	83.6601	42.7354
COLGALT1	567859	1.57706	0.657233	0.0115871	734.88	884.992	982.898	480.417	621.115	504.001	594.497
CU855878.1	100332608	1.57705	0.657232	0.165819	330.25	330.05	197.931	119.339	201.141	253.021	151.948
rasl11a	550538	1.57626	0.656508	0.0644496	217.191	225.933	304.138	138.719	158.305	163.239	171.891
nsd1b	564592	1.576	0.656264	0.187067	101.158	117.652	140.966	56.0996	77.2902	81.6197	89.2696
gigyf1a	568584	1.5758	0.656085	0.29628	65.4549	59.3465	88.8277	45.8997	38.1795	56.1135	40.8361
socs2	562062	1.57524	0.655573	0.2883	227.109	437.29	303.173	92.8194	212.315	157.118	356.129
fgfr2	352940	1.57481	0.655175	0.00382673	9340.22	10233.6	8649.12	4893.93	7304.39	5874.57	5821.52
sox18	797246	1.57448	0.654876	0.35441	127.935	103.076	141.931	37.7397	127.575	101.004	49.3832
irf1b	792160	1.57285	0.65338	0.505147	2692.58	2520.67	1208.83	1750.31	2183.68	617.249	892.696
PDE3B	563432	1.57274	0.653276	0.0137313	2037.04	1741.87	1595.04	1317.83	1176.11	1218.17	844.262
focad	100150998	1.57263	0.653182	0.144118	353.06	214.48	356.276	168.299	216.971	134.672	263.06
brms1	791681	1.57241	0.652978	0.112458	329.258	181.163	281.932	185.639	189.966	138.753	157.646
TCIM (1 of many)	558746	1.57211	0.652699	0.365769	140.827	199.904	135.173	140.759	34.4546	149.976	78.8231
si:ch211-85n16.4	565615	1.57208	0.652674	0.050942	1002.65	1326.45	1645.24	610.976	762.658	945.768	1051.29
agr2	335616	1.572	0.652598	0.0353874	1694.89	1925.12	2438.9	1390.25	1135.14	947.808	1665.73
si:ch73-335l21.4	100000332	1.57197	0.652576	0.493787	15921.4	30555.1	19313.3	17633.6	4644.86	19187.8	14336.3
slc22a2	406424	1.57187	0.652479	0.220229	144.794	271.745	294.483	192.779	94.0519	126.51	189.935
zc4h2	323487	1.57164	0.65227	0.0234872	470.085	385.232	362.07	276.418	273.775	234.657	247.866
rftn2	406729	1.57053	0.651248	0.0350737	431.407	441.455	473.104	235.618	341.753	241.798	322.89
clcf1	562247	1.57043	0.651158	0.0227167	13600.7	14694	16176.3	6518.78	8877.19	9989.23	12371.4
nr1d1	494487	1.57009	0.650849	0.536537	1963.65	5645.21	3291.45	3066.1	1089.51	3672.88	1428.31
cxl34b.11	796252	1.57005	0.650809	0.0365525	771.575	796.493	818.76	550.796	621.115	340.762	513.775
ube2d2l	335444	1.56946	0.650268	0.0112517	4854.57	7569.29	5793.11	4437.99	3521.82	3410.68	4105.45
gli2a	30154	1.56928	0.650106	0.0203659	1765.3	1617.97	2002.49	870.054	1464.79	1032.49	1207.99
abhd14b	393338	1.56911	0.649949	0.221569	336.2	214.48	380.414	137.699	336.166	162.219	154.797
zgc:113263	503753	1.56877	0.649638	0.0716119	2689.6	3158.9	1869.24	2309.26	1671.52	1141.65	1436.86
ube2al	325470	1.56813	0.649043	0.00670321	5098.54	5632.72	6531.74	3890.25	2995.69	3397.42	4395.1
fstl3	557352	1.56717	0.648157	0.0121954	9063.52	13181.2	8789.12	6054.68	5739.03	6937.67	7671.49
hmox1a	791518	1.56633	0.647391	0.0998139	562.317	513.296	352.414	235.618	294.261	427.483	258.312
cebpa	140815	1.56625	0.647316	0.0106697	16492.7	15936.1	12788.3	8838.24	7471.07	10682	11501.5
vill	555361	1.56578	0.646882	0.060853	480.003	595.548	359.173	293.758	365.964	246.899	314.343
col9a2	321212	1.5655	0.646624	0.0560557	4945.81	5956.52	3247.04	2236.84	2975.21	3982.02	2856.63
adgrg3	799479	1.56531	0.646449	0.222954	162.646	125.981	284.828	89.7594	127.575	117.328	153.848
pah	378962	1.56379	0.645043	0.560296	1310.09	4921.6	1422.21	2025.71	1007.57	2248.62	1244.08
SAMD8	100037314	1.56338	0.644669	0.00732619	2463.49	2736.19	2258.35	1699.31	1239.44	1596.68	1825.28
palm1a	550557	1.5632	0.644501	0.252082	137.852	186.369	95.5864	77.5195	130.369	77.5387	72.1754
myrip	567049	1.56294	0.64426	0.0208365	1002.65	1004.73	1029.24	558.956	864.16	598.884	567.906
bicc1a	568201	1.56263	0.643974	0.0242479	620.83	699.665	708.691	349.858	499.127	376.471	505.228
selenon	352914	1.56245	0.643809	0.0065301	690.252	700.706	720.277	416.157	488.884	406.058	490.033
abi3bpa	101884149	1.56183	0.643238	0.0960823	281.655	422.714	502.07	193.799	296.124	250.98	288.702
odr4	393588	1.56179	0.643204	0.100814	260.828	244.674	194.069	143.819	191.829	138.753	122.508
cbx1b	415180	1.56172	0.643139	0.276924	198.348	132.228	116.828	72.4195	149.924	63.2552	95.9173
ITLN1 (1 of many)	564958	1.56161	0.64303	0.857871	197.357	0	370.759	87.7194	80.0838	56.1135	261.161
rasl11b	393109	1.56151	0.642946	0.00952376	1338.85	1323.32	970.346	774.175	724.479	735.597	867.055
tsc2	567524	1.56092	0.642398	0.012594	1348.77	1715.84	1391.31	845.574	1191.01	871.29	897.444
cmtm4	436765	1.56091	0.642383	0.328883	141.819	131.187	179.587	41.8197	81.015	104.065	159.546
fkbp10b	324381	1.56051	0.642022	0.0411288	1040.34	914.145	830.346	455.937	808.287	527.467	586.9
eef2k	437013	1.55997	0.641518	0.000436088	3487.95	3883.55	3301.11	2273.56	2332.67	2134.35	2380.84
arg2	322614	1.5591	0.640712	0.0328152	34057.4	36374.2	47568.2	33377.2	21631	18694	27211.1
ttyh3b	798421	1.5572	0.638956	0.0965729	216.2	184.287	255.863	128.519	163.892	150.996	118.71
xrcc4	393759	1.55709	0.63885	0.133079	386.779	242.592	355.311	207.059	286.812	144.875	204.18
zgc:136493	692276	1.55702	0.638791	0.349816	99.1741	108.281	71.4484	37.7397	96.8455	44.8908	58.8799
fam129ab	561414	1.5568	0.638586	0.215326	213.224	203.028	390.07	136.679	217.902	220.373	115.861
celsr1b	556520	1.55564	0.637511	0.201739	118.017	121.817	157.38	83.6394	97.7767	58.154	100.666
capn5a	563346	1.55561	0.637481	0.1362	1138.52	1027.63	906.622	563.036	1108.14	449.928	511.876
si:dkey-93m18.6	103909417	1.55529	0.637182	0.2887	73.3889	92.6639	100.414	60.1796	36.3171	71.4172	60.7793
itpkb	563019	1.5552	0.637103	0.406697	89.2567	88.4992	92.6898	33.6598	83.8086	27.5466	86.4205
spp1	432385	1.5552	0.637099	0.415101	6483.01	10398.1	3676.7	2338.84	4800.37	6113.31	4372.31
zgc:158423	790938	1.55515	0.637057	0.0981048	278.679	435.208	500.139	331.498	244.907	238.737	226.023
plxna4	325938	1.55494	0.636857	0.0563033	2093.57	2059.43	1380.69	1005.71	1539.28	872.31	1326.7
mfap4	405825	1.55493	0.636851	0.230277	379.837	509.131	219.173	152.999	217.902	369.329	209.878
tank	767660	1.55484	0.636771	0.314884	153.72	132.228	118.759	50.9997	139.681	56.1135	99.716
ms4a17a.5	447890	1.55445	0.636401	0.212674	1013.56	1322.28	695.174	464.097	621.115	385.653	1128.22
pex6	792998	1.55392	0.635911	0.356157	138.844	82.2522	47.3104	56.0996	56.8036	63.2552	54.1316
myo5aa	562188	1.55361	0.635621	0.0599379	318.349	364.409	467.311	222.359	217.902	243.839	302.947
thrab	558427	1.55338	0.635413	0.423935	59.5045	64.5524	91.7243	24.4798	29.7986	68.3565	62.6786
zfand5b	393923	1.55319	0.635231	0.0272469	5743.17	8327.26	9357.81	5996.54	3973.46	4734.96	5407.46
arhgef28a	559941	1.55276	0.634835	0.137238	339.176	331.091	236.552	206.039	271.912	154.057	146.25
herc1	336598	1.55275	0.634827	0.0745165	1658.19	1335.82	2011.18	833.334	1570.01	842.723	1051.29
grk5	560806	1.5515	0.63366	0.403967	81.3228	88.4992	156.414	76.4995	116.401	56.1135	31.3393
selplg	100884146	1.55105	0.633249	0.0375046	334.217	490.39	384.277	266.218	271.912	250.98	249.765
fkbp8	393858	1.55105	0.633245	0.0490758	588.103	650.73	542.622	409.017	481.434	366.268	274.456
arhgef10la	799435	1.5507	0.632924	0.272636	98.1824	110.364	68.5518	71.3995	49.354	49.992	67.427
CHST8	795008	1.55067	0.632891	0.3932	80.3311	108.281	77.2415	77.5195	29.7986	36.7288	84.5212
aco1	568448	1.55008	0.632339	0.153807	243.968	311.309	195.035	111.179	161.099	215.272	157.646
dre-mir-21-1	100033581	1.54945	0.631759	0.24483	164.629	199.904	157.38	67.3195	111.745	93.8626	175.69
bbs2	259187	1.54916	0.63149	0.0875738	352.068	408.138	352.414	165.239	306.367	219.353	265.909
cmklr1	557341	1.54877	0.631122	0.107406	207.274	186.369	185.38	107.099	134.094	150.996	106.364
hip1	793823	1.54863	0.630996	0.119338	1130.59	860.004	821.657	456.957	955.418	446.868	561.259
dapk1	558314	1.54835	0.630734	0.0148379	1003.64	1153.61	989.657	643.616	851.123	600.925	613.491
foxo1a	768121	1.54772	0.630146	0.00335186	8447.65	10742.8	7937.53	5738.48	5241.76	6084.75	6304.9
fcer1gl	100101653	1.54747	0.629911	0.0844226	244.96	315.474	259.725	160.139	216.04	141.814	188.036
fer1l6	100535460	1.54714	0.629607	0.446146	138.844	87.4581	99.4484	97.9193	115.47	24.4859	42.7354
rgn	403070	1.54691	0.629387	0.0997535	622.814	554.942	699.036	439.617	571.761	333.62	272.557
hspa13	560481	1.54614	0.628673	0.0514807	1071.08	1897.01	1540	901.674	805.494	955.97	1224.13
pknox2	386959	1.54528	0.627865	0.218948	117.025	87.4581	94.6209	71.3995	60.5284	69.3767	56.9806
si:ch211-223l2.4	100002400	1.54521	0.627802	0.0276546	1719.68	1854.32	1585.38	932.274	1502.97	926.383	1089.28
gria1a	798689	1.54511	0.627709	0.328301	60.4962	70.7994	84.0001	42.8397	34.4546	61.2147	47.4838
tagapb	447809	1.54482	0.627434	0.231269	552.4	838.14	1731.18	847.614	435.805	592.763	818.621
chrna4b	556619	1.54457	0.627207	0.0390306	1035.38	1472.21	1135.45	817.015	616.459	710.091	1000.96
prdm5	432371	1.54456	0.627199	0.264239	86.2815	114.528	106.207	53.0396	84.7398	48.9718	77.8735
slc6a16b	567809	1.54424	0.626894	0.298255	162.646	323.803	568.691	251.938	131.3	248.94	279.205
lyst	100150726	1.54308	0.625812	0.233421	110.083	179.081	190.207	70.3795	133.163	118.348	92.1186
maff	393307	1.54295	0.625696	0.00455671	5508.13	6166.83	4215.46	3355.78	3430.57	3413.74	3530.9
si:dkey-4e7.3	402865	1.5428	0.62555	0.218132	173.555	178.04	138.069	155.039	109.882	78.5589	79.7728
capn1b	565106	1.54277	0.625527	0.292371	120.001	200.945	117.793	129.539	105.226	52.0325	92.1186
tmem120b	798580	1.54257	0.625333	0.251532	177.522	153.052	241.38	72.4195	115.47	117.328	188.986
dnajb12b	100037354	1.54249	0.625259	0.255974	236.034	106.199	220.138	94.8594	170.411	102.025	118.71
apoob	449837	1.54241	0.625187	0.379117	121.984	97.8697	79.1725	66.2996	102.433	29.5871	59.8296
sox9a	60641	1.54224	0.625031	0.109864	333.225	543.489	594.76	290.698	252.357	311.175	417.858
hbegfb	407664	1.54223	0.62502	0.259972	271.737	307.144	145.793	104.039	243.976	145.895	132.005
ctdp1	442930	1.54205	0.624851	0.0742256	320.332	258.21	359.173	199.919	245.839	198.948	166.193
skiv2l	559653	1.54195	0.624758	0.0422979	512.73	422.714	475.035	287.638	385.52	291.79	254.513
rnf165a	572251	1.54189	0.624701	0.298665	91.2402	135.352	126.483	80.5795	40.0419	91.8221	93.0683
anapc5	322854	1.54182	0.624633	0.123734	211.241	212.398	183.449	125.459	173.204	108.146	117.76
p4ha1b	100003675	1.54114	0.623995	0.229777	580.169	305.062	228.828	274.378	278.431	260.163	150.999
tmem178b	436669	1.54105	0.62391	0.251097	134.877	223.851	225.931	84.6594	179.723	91.8221	149.099
zmp:0000000619	100334314	1.54009	0.623012	0.29889	148.761	96.8286	76.276	87.7194	75.4277	48.9718	66.4773
bmp2a	30631	1.53967	0.622622	0.193461	124.959	110.364	113.931	76.4995	87.5334	79.5792	58.8799
ext1a	497279	1.53961	0.622566	0.0937496	258.844	476.855	404.552	219.299	236.527	269.345	262.111
ms4a17a.9	541383	1.53924	0.622222	0.163846	292.564	262.374	529.104	203.999	223.49	202.009	309.594
fam83fb	492354	1.53878	0.621787	0.113638	460.168	348.791	293.518	240.718	293.33	165.28	255.463
si:ch211-145b13.6	100317105	1.53854	0.621559	0.343239	95.2072	67.6759	203.724	87.7194	76.359	69.3767	84.5212
ndel1b	333957	1.53851	0.621533	0.00273707	5456.56	6300.1	6222.77	3550.6	3487.37	4026.91	4516.66
si:ch73-334d15.4	796217	1.53846	0.621488	0.331166	117.025	394.602	441.242	268.258	174.136	247.92	135.804
BX927184.1	108190093	1.53834	0.62137	0.314884	251.902	110.364	122.621	78.5395	74.4965	130.591	136.753
si:ch211-156b7.4	561086	1.53825	0.62129	0.227583	153.72	120.775	104.276	56.0996	96.8455	87.7411	87.3702
card11	557072	1.53823	0.621269	0.186391	190.414	170.751	209.518	129.539	166.686	77.5387	120.609
lgals9l3	327284	1.5382	0.621248	0.0557188	457.193	349.832	466.346	336.598	289.605	236.697	241.218
si:dkey-117m1.4	100537580	1.53758	0.620666	0.286518	97.1907	165.546	125.517	52.0197	119.194	78.5589	86.4205
nudcd2	445145	1.53739	0.620479	0.137793	364.961	232.18	368.828	164.219	247.701	166.3	259.262
rapgef5b	100073343	1.53691	0.620031	0.323891	102.149	85.3757	69.5174	48.9597	81.015	51.0123	41.7858
polk	562749	1.53672	0.61985	0.317256	87.2732	79.1287	58.8967	56.0996	56.8036	38.7693	43.6851
fn1b	334613	1.53639	0.619545	0.0197589	4773.25	4692.54	4530.21	2196.05	3844.95	2962.79	3141.53
si:dkey-4p15.3	562935	1.53633	0.619488	0.251532	574.218	757.97	1425.11	434.517	349.203	696.828	912.639
npm1b	553507	1.53628	0.619444	0.144841	352.068	213.439	283.863	129.539	236.527	185.685	185.187
taf6	447818	1.53582	0.619012	0.0330465	797.36	835.016	1000.28	462.057	725.41	517.265	580.252
zmp:0000001139	101884253	1.53559	0.618791	0.204162	121.984	98.9109	172.828	79.5595	89.3958	85.7006	87.3702
mfsd6b	447825	1.53558	0.618788	0.011165	657.525	650.73	779.174	494.697	413.456	465.232	439.7
klf3	117603	1.53508	0.618311	0.00556683	4693.91	4954.92	5619.32	2770.3	3546.97	3111.75	3831.94
fbln5	449806	1.53499	0.618232	0.00716702	863.807	875.622	1015.73	582.416	649.051	535.629	625.837
map3k15	100334289	1.53484	0.618092	0.139499	934.22	694.459	1336.28	437.577	931.207	584.601	622.038
klhl42	567545	1.53436	0.617633	0.289557	130.91	93.7051	88.8277	64.2596	82.8774	81.6197	43.6851
col9a1b	406548	1.53419	0.617475	0.504332	3828.12	3224.5	1531.31	1197.47	2026.31	3142.36	1094.03
si:ch73-55i23.1	100148818	1.53354	0.616866	0.374391	97.1907	119.734	76.276	99.9593	59.5972	63.2552	32.289
nectin3b	541491	1.53343	0.61676	0.142147	216.2	322.762	307.035	130.559	168.548	241.798	194.684
fhl2a	445277	1.53293	0.616292	0.0111891	5080.69	6255.33	5072.84	4406.37	2996.62	3261.73	3607.82
tpst2	393391	1.53234	0.615736	0.327487	166.613	115.57	157.38	72.4195	168.548	78.5589	62.6786
recql	566018	1.53224	0.615641	0.118169	308.432	274.868	247.173	131.579	234.664	160.179	195.633
pln	555548	1.53222	0.615626	0.154864	165.621	214.48	226.897	95.8794	169.48	128.551	133.904
gas2l3	566151	1.53156	0.615006	0.193383	110.083	137.434	154.483	87.7194	94.9831	99.9841	67.427
pign	556797	1.53143	0.614882	0.10962	206.282	180.122	205.656	103.019	148.062	125.49	138.653
c6	393611	1.53127	0.614724	0.102232	293.555	234.263	333.104	227.458	143.406	184.664	194.684
mid1ip1a	30600	1.53123	0.614692	0.00943995	31827	37230.1	28255.9	23897.4	16623	21720	22495.9
tbc1d4	321065	1.53111	0.614578	0.157269	324.299	283.198	486.622	208.079	286.812	163.239	294.4
metrn	494493	1.53082	0.614304	0.103544	220.167	344.626	343.725	219.299	166.686	221.393	184.237
nocta	572044	1.5307	0.61419	0.0160369	8191.78	10773	10795.5	5330.48	5854.5	6722.4	8015.27
pik3r4	564088	1.53063	0.614122	0.0489867	559.342	462.278	550.346	362.098	419.043	262.203	325.739
fgfrl1b	497135	1.53051	0.614012	0.0251756	500.829	546.613	444.139	313.138	300.78	308.114	377.022
ecrg4a	791762	1.53044	0.613948	0.595567	639.673	760.052	321.518	185.639	500.989	644.795	168.093
sptlc2b	557286	1.53031	0.613821	0.0332902	11200.7	17578	11992.7	9144.24	6861.13	8899.6	10618.3
nrros	445318	1.52984	0.613381	0.128677	271.737	195.739	264.552	157.079	148.993	207.11	125.357
myom1b	100144770	1.5297	0.613247	0.412477	84.298	108.281	45.3794	41.8197	32.5922	68.3565	64.578
lhfpl3	445050	1.52939	0.61296	0.0985761	266.778	196.781	262.621	147.899	135.956	164.26	185.187
st3gal8	445567	1.52905	0.612634	0.248567	191.406	183.245	162.207	69.3595	102.433	180.583	115.861
gpr183a	556770	1.52897	0.612556	0.233604	123.968	102.034	133.242	72.4195	78.2214	104.065	58.8799
nuak1b	561496	1.52723	0.610915	0.037479	2233.4	2628.95	3213.25	1337.21	2152.02	1985.4	1575.51
cetn3	552931	1.52722	0.610908	0.348528	93.2237	52.0584	104.276	66.2996	57.7348	40.8098	53.1819
arhgef3l	553761	1.52613	0.60988	0.142634	371.903	451.867	312.828	154.019	328.716	255.061	254.513
slc25a48	436640	1.52606	0.609816	0.271814	114.05	128.064	153.518	81.5995	60.5284	72.4374	131.055
ccl25a	100333914	1.52584	0.6096	0.080579	3881.68	6864.42	9203.33	4316.61	4647.65	4009.57	4458.73
gas8	323260	1.52577	0.609539	0.0772971	317.357	273.827	235.587	159.119	207.659	166.3	188.986
decr2	406623	1.52562	0.609393	0.374905	232.067	129.105	101.379	65.2796	171.342	69.3767	97.8167
orc3	334315	1.52522	0.609021	0.218016	233.059	116.611	154.483	101.999	97.7767	107.126	133.904
rc3h1a	568568	1.52499	0.608796	0.362426	57.521	69.7582	119.724	52.0197	40.9731	65.2957	57.9303
kitlgb	553181	1.52375	0.60763	0.390398	320.332	257.168	117.793	63.2396	216.971	210.171	117.76
mcl1a	58122	1.52363	0.607508	0.000146564	34597.9	33501.6	32882.7	20989.4	21634.7	22501.5	23244.3
znf385a	100147851	1.52343	0.607322	0.386171	60.4962	81.2111	140	36.7198	81.015	62.235	66.4773
mtmr1b	541517	1.5234	0.607298	0.272247	120.992	116.611	224.966	87.7194	85.671	139.774	92.1186
pim3	565041	1.5233	0.607203	0.0664247	1991.42	2076.09	1096.83	942.474	1185.43	1257.96	1133.91
tmpoa	352907	1.52318	0.607087	0.0535955	480.995	399.808	487.587	294.778	379.001	255.061	268.758
dchs1a	100334632	1.52312	0.607032	0.0191778	2400.01	2643.52	2598.21	1246.43	1728.32	1659.94	2054.15
cdk5rap1	558659	1.52307	0.606982	0.159915	180.497	131.187	159.311	100.979	118.263	84.6804	108.263
crispld2	100535149	1.52275	0.606681	0.240943	188.431	153.052	224.966	83.6394	101.502	187.725	123.458
col2a1a	562496	1.52201	0.605976	0.095169	6942.19	8960.29	5330.63	3021.22	4602.02	6440.81	4536.6
ier5	359827	1.5219	0.605871	0.00610557	6481.03	7481.83	5838.49	4771.53	3599.11	4548.26	4429.29
si:ch211-157j23.3	100006583	1.52169	0.605672	0.46828	215.208	78.0876	68.5518	65.2796	133.163	79.5792	38.9367
tacc1	565711	1.52155	0.60554	0.0761143	1541.17	2564.4	2814.49	1155.65	1388.43	1679.32	1840.47
tmem45a	553643	1.52143	0.605427	0.197234	493.887	641.359	237.518	261.118	262.6	357.086	321.94
ldb1a	30579	1.52082	0.604848	0.0062257	1405.3	1514.9	1740.83	916.974	1116.52	979.436	1073.13
alad	550338	1.52081	0.604836	0.126104	438.35	284.239	562.898	290.698	335.234	230.576	270.658
si:ch211-153b23.4	335392	1.52063	0.604674	0.383182	96.1989	153.052	68.5518	62.2196	74.4965	102.025	39.8864
tp53bp1	557086	1.52013	0.604198	0.0466625	1440.01	1242.11	1650.07	690.535	1146.32	857.006	1105.42
pip4p1a	556136	1.51988	0.603958	0.179969	112.067	183.245	184.414	100.979	104.295	109.166	106.364
inppl1b	368433	1.5197	0.60379	0.0563033	585.127	486.225	465.38	310.078	435.805	284.649	317.192
hdlbpb	555414	1.51941	0.603511	0.0745355	363.969	270.704	288.69	207.059	237.458	178.543	187.086
ripor1	566573	1.51887	0.602997	0.0341149	1079.01	1189.01	1269.66	632.396	1021.53	696.828	754.043
nsd1a	556086	1.51845	0.602598	0.125163	348.101	300.897	517.518	260.098	238.389	203.029	322.89
pbx1a	58138	1.51799	0.602162	0.0716504	693.227	1010.97	826.484	452.877	562.449	462.171	744.546
aff4	556421	1.51792	0.602097	0.19253	157.687	232.18	295.449	116.279	160.168	190.786	134.854
slc39a3	792986	1.51769	0.601875	0.102625	430.416	443.537	274.207	244.798	295.193	204.049	264.01
txn	436734	1.51712	0.601335	0.0991819	865.79	529.954	454.759	401.877	458.154	351.985	414.059
zbtb41	573743	1.51693	0.601152	0.458045	61.488	105.158	83.0346	21.4199	92.1895	56.1135	49.3832
sdccag8	556980	1.51644	0.600684	0.204065	150.745	152.01	112.966	110.159	100.57	81.6197	73.1251
zgc:153759	797761	1.51625	0.600508	0.266086	193.39	105.158	141.931	74.4595	134.094	82.6399	95.9173
pla2g6	406370	1.51575	0.60003	0.0463632	355.043	314.433	414.208	234.598	217.902	241.798	259.262
cars2	555187	1.5153	0.599605	0.254728	170.58	92.6639	187.311	122.399	94.9831	80.5994	98.7663
gcgra	562973	1.51497	0.599293	0.253543	212.233	167.628	336.966	132.599	234.664	115.288	148.15
si:dkey-282h22.5	107988040	1.51466	0.598998	0.363077	95.2072	105.158	202.759	53.0396	94.0519	77.5387	130.106
zgc:152891	767741	1.5145	0.598839	0.154166	225.125	183.245	224	94.8594	159.236	142.834	159.546
vmo1a	793369	1.51435	0.598694	0.516027	921.328	1119.26	2681.25	1051.61	820.393	652.957	1632.49
mmp15a	561041	1.5141	0.598462	0.226406	215.208	339.421	269.38	105.059	243.045	221.393	155.747
cmtm7	559138	1.51382	0.598193	0.0761783	263.803	335.256	347.587	193.799	202.072	252.001	186.137
il4r.1	503594	1.51379	0.598167	0.0600942	1563.98	1882.43	1093.93	1005.71	1026.19	776.407	1189.94
si:ch211-214b16.4	564346	1.51374	0.59812	0.819285	809.261	879.787	52.138	335.578	84.7398	1035.55	77.8735
gpr22a	504167	1.51367	0.598052	0.360363	117.025	115.57	251.035	71.3995	155.512	74.4779	124.408
grik4	556582	1.51347	0.597862	0.463588	43.6366	144.722	86.8967	64.2596	50.2852	93.8626	34.1883
tor4aa	101886311;550133	1.51332	0.597713	0.0975311	312.399	245.716	301.242	161.159	214.178	222.414	159.546
b9d1	554150	1.51329	0.597688	0.249094	97.1907	110.364	105.242	50.9997	78.2214	66.316	79.7728
frem1a	100216326	1.51321	0.597615	0.498848	63.4714	182.204	56.9656	53.0396	41.9043	121.409	50.3328
ccn2b	100124530	1.51284	0.597258	0.0504293	3227.13	3104.76	2852.14	2002.25	1732.98	2840.36	1519.48
orai2	555612	1.51269	0.597116	0.406795	74.3806	78.0876	64.6898	55.0796	25.1426	42.8503	68.3767
zgc:174895	100126024	1.51251	0.596942	0.251368	127.935	141.599	149.655	132.599	93.1207	62.235	81.6722
adgre5b.2	101882660	1.51249	0.596927	0.396882	67.4384	90.5816	52.138	60.1796	37.2483	32.6479	55.0812
crema	555432	1.51243	0.596867	0.0135867	1897.2	2329.09	2665.8	1312.73	1494.59	1701.77	1566.97
si:ch211-222l21.1	795027	1.5123	0.596744	0.00257606	6897.56	7171.56	5827.87	4726.65	4622.51	4063.64	4129.19
fam102bb	557909	1.51225	0.596694	0.411997	85.2898	118.693	99.4484	26.5198	94.9831	59.1742	86.4205
smarca1	559803	1.51212	0.596571	0.0161287	2061.83	2169.79	2166.62	1134.23	1734.84	1285.51	1486.24
rhbdl3	550128	1.51158	0.596055	0.176221	201.323	298.815	356.276	178.499	148.062	172.422	256.413
trim36	406849	1.51155	0.596031	0.289221	101.158	78.0876	78.207	66.2996	61.4596	49.992	49.3832
znf536	565481	1.51128	0.595773	0.0107421	846.947	901.651	757.932	573.236	497.264	597.864	543.215
unc119b	678653	1.5112	0.595691	0.27888	121.984	88.4992	195.035	83.6394	91.2583	78.5589	104.464
acss1	541435	1.51112	0.595619	0.0647211	550.416	797.534	552.277	355.978	364.102	465.232	490.983
usp13	558011	1.51034	0.594873	0.133902	250.911	260.292	198.897	126.479	203.003	144.875	151.948
arhgef9a	559868	1.51013	0.594677	0.0519085	550.416	889.157	675.863	482.457	470.259	514.204	400.763
pon3.2	554122	1.51006	0.59461	0.154268	356.035	277.992	350.483	291.718	238.389	140.794	198.482
tpd52l1	553769	1.5099	0.594451	0.0464807	684.302	478.937	640.139	411.057	392.969	333.62	454.895
srgn	570867	1.50971	0.594274	0.0142629	2903.82	3807.55	4187.46	2575.48	2175.3	2198.63	2676.19
pde7a	100151215	1.50942	0.593994	0.0501517	738.847	732.982	880.553	658.916	541.031	481.556	396.965
tubb5	386701	1.509	0.593592	0.0613829	342.151	293.609	264.552	189.719	185.31	217.312	203.231
spsb4a	557906	1.50873	0.593333	0.0751006	423.474	570.56	490.484	409.017	247.701	319.337	336.185
tyw1	562076	1.50856	0.593177	0.0218912	949.096	853.757	963.588	556.916	680.712	506.042	700.861
ldb2b	30578	1.50831	0.592932	0.215229	189.423	241.551	237.518	185.639	166.686	82.6399	155.747
rassf2b	100006341	1.50822	0.59285	0.409466	47.6036	102.034	71.4484	35.6998	61.4596	59.1742	38.9367
trpm1a	791196	1.5082	0.592828	0.610471	128.926	74.9641	43.4484	71.3995	113.607	17.3442	16.1445
tceanc2	567698	1.508	0.59264	0.497781	153.72	33.3174	125.517	32.6398	81.015	87.7411	75.0244
znf609a	793767	1.5079	0.59254	0.186391	128.926	112.446	133.242	72.4195	84.7398	86.7209	87.3702
nf1a	326708	1.50769	0.592341	0.0230649	1031.41	930.804	1123.86	555.896	786.87	636.633	749.295
prkcba	100006675	1.50767	0.592319	0.0933815	1365.63	1617.97	1216.55	925.134	1338.14	662.139	788.231
ltb4r2b	100537296	1.50764	0.592291	0.0242491	1588.77	1901.17	2222.62	1272.95	1248.75	1032.49	1497.64
prim2	407653	1.50735	0.592018	0.366424	459.176	189.492	122.621	207.059	207.659	132.632	134.854
clcn4	768175	1.50702	0.5917	0.143039	261.82	258.21	224.966	134.639	229.077	143.855	150.999
plk2b	565576	1.50692	0.591605	0.037589	1279.35	1374.34	1519.73	674.215	1099.76	873.33	1044.64
tspeara	570420	1.50636	0.591067	0.100948	392.73	345.668	280	181.559	227.214	209.15	283.004
cremb	550357	1.5062	0.590909	0.204186	176.53	192.616	278.069	157.079	105.226	188.745	122.508
tmem230b	100124614	1.50607	0.590788	0.183277	232.067	248.839	158.345	123.419	189.035	128.551	124.408
gng2	550256	1.50591	0.590632	0.208804	127.935	160.34	171.862	123.419	108.02	71.4172	104.464
b3gnt7	286748	1.50583	0.590555	0.0716119	2645.97	3396.29	2153.11	1229.09	1977.88	1842.56	2206.1
grk5l	567452	1.50569	0.59042	0.14127	249.919	266.539	325.38	192.779	245.839	134.672	171.891
cfap298	792532	1.5053	0.590046	0.224208	202.315	275.909	257.794	253.978	115.47	149.976	132.955
fndc3bb	568274	1.50462	0.589402	0.186391	235.043	442.496	348.552	236.638	211.384	300.972	160.495
adma	556502	1.50456	0.589337	0.00356584	2072.74	1933.45	1964.83	1385.15	1360.49	1145.74	1399.82
c6	798694	1.50434	0.589128	0.281664	131.902	96.8286	176.69	116.279	66.1157	78.5589	98.7663
cnn3b	337142	1.50418	0.588977	0.286078	989.758	692.376	914.346	353.938	1096.03	343.823	507.127
hspa12b	735291	1.50403	0.588829	0.440384	73.3889	59.3465	114.897	38.7597	52.1476	92.8424	36.0877
fgf18a	359829	1.50398	0.588787	0.139485	370.911	223.851	392.966	177.479	257.013	228.535	212.728
rbm24a	405801	1.50383	0.588639	0.254812	112.067	239.469	162.207	94.8594	101.502	117.328	141.502
fam222ba	561123	1.50376	0.588578	0.16825	207.274	166.587	207.587	119.339	165.755	132.632	97.8167
spock2	100320541	1.50329	0.588125	0.208911	159.67	212.398	148.69	106.079	143.406	129.571	82.6218
inavab	563192	1.50328	0.588117	0.0379335	4643.33	6728.02	6078.91	3909.63	3123.27	3484.14	4960.16
nr1d2a	402815	1.50312	0.587958	0.137793	10250.6	11920.3	20335.8	9102.42	6034.22	10217.8	12351.5
tspan2b	101883842	1.5026	0.587461	0.255974	130.91	174.916	97.5174	72.4195	81.015	95.9031	108.263
lama5	321243	1.5023	0.587169	0.00747161	2978.2	3812.76	3038.49	1995.11	2133.39	2130.27	2464.41
itih1	564761	1.50218	0.587057	0.237548	850.914	1344.15	1542.9	648.716	482.365	775.387	1411.22
ddr2l	565333	1.50183	0.586726	0.161223	182.48	175.957	238.483	103.019	162.961	134.672	129.156
dvl3b	100149082	1.50145	0.586352	0.174972	130.91	193.657	172.828	109.139	104.295	97.9436	130.106
dhrs3a	445083	1.50127	0.586181	0.0271581	1472.74	1606.52	1606.62	818.035	969.386	1066.16	1307.7
EML4	100334728	1.50094	0.585867	0.0773903	1406.29	1322.28	1712.83	784.375	1362.36	759.063	1038.95
ptbp3	798982	1.50084	0.585773	0.314884	154.712	129.105	146.759	83.6394	157.374	63.2552	77.8735
slc7a3b	100003376	1.5008	0.585727	0.0302563	4420.19	6104.36	3954.77	2593.84	3505.06	3326	3437.83
adgre5b.3	100536657	1.50024	0.585194	0.0470437	391.738	538.284	472.139	279.478	349.203	296.891	320.041
LO018474.1	568531	1.50018	0.585139	0.0763682	397.688	382.108	426.759	213.179	345.478	253.021	260.211
si:ch73-314g15.3	368688	1.50015	0.585104	0.368284	59.5045	123.899	75.3105	68.3395	57.7348	59.1742	44.6348
vash2	562668	1.50013	0.585085	0.142147	213.224	256.127	288.69	138.719	210.453	187.725	136.753
adgrb1a	563527	1.50002	0.584981	0.142798	247.935	364.409	335.035	167.279	206.728	183.644	283.953
tnfsf12	567542	1.49981	0.584781	0.166059	336.2	286.321	389.104	263.158	297.986	150.996	187.086
morn4	550131	1.49901	0.584006	0.315305	89.2567	121.817	74.345	60.1796	58.666	53.0528	81.6722
si:ch211-160o17.2	555899	1.49897	0.583973	0.0913297	588.103	870.416	515.587	379.437	508.439	487.677	379.871
SBNO2	100002292	1.49882	0.583827	0.0350737	5943.51	8000.33	5351.87	3323.14	4604.82	4265.65	4970.61
ccl33.3	796633	1.4985	0.583516	0.232647	315.374	323.803	315.725	165.239	211.384	130.591	341.883
si:dkey-202l22.6	100001880	1.49818	0.583213	0.464793	243.968	52.0584	94.6209	81.5995	121.988	78.5589	65.5277
ifitm5	100005237	1.49809	0.583127	0.346469	107.108	109.323	74.345	60.1796	95.9143	52.0325	50.3328
efr3ba	560858	1.49797	0.583005	0.682436	152.728	692.376	728.967	191.759	158.305	476.455	574.554
plekha7b	100005106	1.49741	0.582468	0.0190116	1073.06	1189.01	1216.55	627.296	895.821	756.002	817.671
lysmd4	100149102	1.49738	0.582442	0.0283863	980.832	1462.84	1018.62	774.175	750.553	759.063	798.678
cald1b	563892	1.49705	0.582127	0.300335	98.1824	146.805	205.656	113.219	78.2214	130.591	79.7728
dok1a	559168	1.49684	0.58192	0.0332364	4624.49	4202.15	6215.05	3203.8	2833.66	3206.63	4154.83
cfd	553553	1.49611	0.581216	0.182684	14970.3	10467.9	24081	14272.8	9966.71	6721.38	13171.1
lmod1b	795335	1.4955	0.580631	0.229869	351.076	545.572	363.035	385.557	278.431	311.175	148.15
bahcc1a	797750	1.49545	0.580584	0.365182	114.05	78.0876	102.345	46.9197	47.4915	69.3767	98.7663
si:dkey-28b4.7	571834	1.49507	0.580212	0.168094	433.391	384.191	321.518	318.238	326.854	181.604	188.986
pstpip1b	641582	1.49465	0.579804	0.356433	87.2732	64.5524	91.7243	56.0996	73.5653	43.8706	43.6851
si:ch211-152c8.5	100330524	1.49433	0.579502	0.67985	662.483	981.821	2143.45	1084.25	217.902	682.544	1395.07
sema3ga	544659	1.49404	0.579222	0.186723	507.772	562.23	401.656	237.658	519.613	270.365	284.903
zgc:114045	569643	1.49368	0.578875	0.050552	850.914	1085.94	1214.62	601.796	864.16	602.965	743.597
MMP23B	101882601	1.49309	0.578297	0.200158	340.167	309.227	291.587	148.919	325.922	195.887	169.042
runx1	58126	1.49229	0.57753	0.322157	136.86	158.257	153.518	50.9997	127.575	135.693	86.4205
FQ377903.1	103911589	1.49212	0.577365	0.224208	162.646	114.528	150.621	104.039	112.676	72.4374	93.0683
si:ch211-232b12.5	378868	1.49209	0.57733	0.0525339	4304.16	4789.37	6058.63	2541.82	3451.98	3125.01	4420.74
ltb4r	100329657	1.49137	0.576641	0.18431	302.481	412.302	423.863	363.118	194.622	278.527	182.338
znf362a	777625	1.49137	0.576634	0.172483	159.67	196.781	196	91.7994	148.062	125.49	128.206
fscn1b	570314	1.49124	0.57651	0.338767	94.2154	97.8697	93.6553	44.8797	87.5334	74.4779	48.4335
dlx2b	30557	1.49117	0.576444	0.377949	83.3063	146.805	95.5864	64.2596	60.5284	115.288	51.2825
banp	553659	1.49102	0.576304	0.107508	267.77	210.316	276.138	175.439	189.035	142.834	167.143
zranb3	553237	1.49102	0.576296	0.407883	131.902	80.1699	60.8277	62.2196	87.5334	41.8301	52.2322
cldn11a	436897	1.49096	0.576239	0.0523465	2121.33	2853.84	2942.9	2203.19	1363.29	1552.81	1962.03
BX294434.1	564564	1.49092	0.576207	0.275147	95.2072	117.652	125.517	65.2796	62.3909	102.025	73.1251
si:dkey-245n4.2	101886647	1.49079	0.576081	0.387179	67.4384	85.3757	112.966	57.1196	38.1795	55.0933	87.3702
asb6	553600	1.49008	0.575387	0.522793	65.4549	76.0052	67.5863	14.2799	41.9043	79.5792	51.2825
kif1b	369190	1.48974	0.575058	0.00865392	1075.05	1029.71	1137.38	665.036	758.002	682.544	795.829
unc13d	564076	1.48953	0.574853	0.172048	228.101	205.11	137.104	129.539	124.782	132.632	123.458
hs2st1b	100151174	1.48946	0.574788	0.145726	409.589	470.608	576.415	206.039	343.615	327.499	426.405
slc12a2	415170	1.48936	0.574689	0.0198285	2799.69	3046.46	3569.52	2168.51	2019.79	1723.19	2517.59
tagapa	393842	1.48929	0.574625	0.0593036	295.539	305.062	303.173	194.819	221.627	212.211	180.439
mgst1.1	449784	1.48867	0.574025	0.0117337	897.526	822.522	834.208	576.296	636.014	552.973	522.322
lrp1bb	559293	1.48864	0.573998	0.240436	125.951	215.522	142.897	82.6194	121.057	123.45	106.364
si:dkey-262k9.4	567610	1.48862	0.573979	0.0101924	892.567	914.145	1028.28	673.195	576.417	637.654	652.428
gch2	64263	1.48846	0.573821	0.554129	667.442	1978.22	854.484	1310.69	600.628	713.152	510.926
cldn7a	436612	1.48813	0.5735	0.267275	121.984	112.446	171.862	117.299	87.5334	66.316	93.0683
ssbp4	321750	1.48785	0.573229	0.0326761	1507.45	1468.05	1677.11	1028.15	1340.94	868.229	931.633
xirp1	497637	1.48775	0.573135	0.42503	111.075	396.685	196.966	148.919	80.0838	246.899	155.747
scin	566764	1.48762	0.573004	0.263025	362.977	306.103	657.518	284.578	404.144	173.442	326.689
mthfd1b	260441	1.48741	0.5728	0.00982067	1393.4	1283.76	1439.59	933.294	1042.02	803.954	910.74
pkp1b	797838	1.48712	0.572521	0.0796632	38977.4	56161.6	45520.4	22429.6	26982.6	33487.5	43213.1
id2b	321364	1.48709	0.572496	0.315003	118.017	149.928	315.725	132.599	113.607	124.47	152.898
anapc2	100318335	1.48698	0.572382	0.333256	147.769	96.8286	256.828	101.999	149.924	99.9841	97.8167
olfml2ba	557997	1.48642	0.571841	0.379902	142.811	106.199	158.345	38.7597	125.713	101.004	99.716
dio2	352937	1.48606	0.571493	0.400382	166.613	188.451	495.311	257.038	108.951	142.834	254.513
lrrc4cb	564462	1.48603	0.57146	0.346383	68.4302	89.5404	96.5519	47.9397	43.7667	68.3565	68.3767
parp4	558045	1.48565	0.571099	0.246516	3083.32	3122.46	1206.9	997.553	2297.29	1660.96	1696.12
klhl35	570873	1.48534	0.570791	0.486591	41.6531	74.9641	105.242	73.4395	59.5972	37.7491	28.4903
BX321875.1	100331609	1.48504	0.570498	0.582635	139.836	19.7822	49.2415	56.0996	43.7667	32.6479	55.0812
kif7	544651	1.48482	0.570289	0.139918	309.423	315.474	498.208	229.498	319.404	232.616	226.973
elovl6l	100150288	1.4846	0.570077	0.0425975	7271.45	9233.07	10675.7	5862.92	4623.44	6585.69	7339.1
zgc:162879	572256	1.4844	0.569878	0.374507	146.778	174.916	105.242	107.099	118.263	41.8301	115.861
si:ch211-1a19.3	557223	1.48388	0.569374	0.015814	1417.2	1279.59	1602.76	992.453	826.912	1087.58	957.274
fkbp5	368924	1.48379	0.569287	0.159915	50292.2	67931	84918.4	45786.5	25114.6	47766.9	63875.2
rad21b	566831	1.48373	0.569233	0.115644	273.721	290.486	296.414	146.879	185.31	241.798	199.432
ninj2	799267	1.48356	0.569063	0.382561	96.1989	112.446	66.6208	82.6194	68.9093	37.7491	57.9303
nfat5b	555802	1.48337	0.568875	0.303237	95.2072	231.139	134.207	92.8194	100.57	109.166	111.112
pnpla7b	503936	1.48334	0.568847	0.11738	357.027	378.985	300.276	185.639	303.573	205.069	236.469
ift80	494082	1.48292	0.568444	0.124069	420.498	426.879	334.07	209.099	358.515	264.244	229.822
kcng4a	561003	1.48286	0.568386	0.453165	107.108	39.5644	112	58.1396	42.8355	82.6399	49.3832
col14a1a	321298	1.48273	0.568252	0.66872	328.266	1602.36	1946.49	1008.77	386.451	963.112	1128.22
klhl7	393851	1.48254	0.568067	0.37397	223.142	193.657	170.897	59.1596	228.146	116.308	124.408
map3k4	325488	1.4822	0.567738	0.240981	526.615	329.009	639.174	261.118	525.201	313.215	245.017
igfbp2b	798920	1.48217	0.567707	0.36675	112.067	104.117	125.517	50.9997	124.782	57.1338	74.0748
slc22a18	559752	1.48183	0.567375	0.115022	630.748	492.472	589.932	366.178	540.1	293.831	340.934
rcn3	415248	1.48181	0.567358	0.161814	1068.11	540.366	651.725	389.637	575.486	437.685	630.585
HPDL	110438534	1.48142	0.566986	0.533593	126.943	67.6759	28	50.9997	41.9043	72.4374	35.138
phldb2a	570807	1.48119	0.566754	0.465945	64.4632	119.734	39.5863	42.8397	40.0419	64.2755	54.1316
parvb	325686	1.48117	0.56674	0.174125	170.58	181.163	189.242	151.979	108.02	97.9436	129.156
eps8a	393212	1.48113	0.566697	0.0488303	462.151	498.719	448.966	305.998	369.689	264.244	328.588
pltp	445125	1.48087	0.566446	0.382653	51.5706	70.7994	85.9312	53.0396	42.8355	51.0123	40.8361
trim107	100329882	1.48073	0.566313	0.460737	102.149	64.5524	86.8967	72.4195	70.7717	21.4252	63.6283
zgc:154075	556929	1.48058	0.566163	0.10962	1268.44	1255.65	961.657	1119.95	611.803	789.67	618.239
pdcd4b	321061	1.47973	0.565331	0.0739488	1238.68	1124.46	837.105	666.056	850.192	819.257	547.963
mzt2b	445174	1.47963	0.565239	0.0607047	469.094	466.443	554.208	295.798	380.864	282.608	382.72
inpp4b	560006	1.4795	0.565107	0.171196	216.2	317.556	208.552	134.639	194.622	150.996	188.036
CABZ01057928.1	101882228	1.47947	0.565083	0.140039	203.307	264.457	211.449	144.839	188.104	144.875	133.904
MFAP4 (1 of many)	100126122	1.47937	0.564982	0.390673	95.2072	115.57	80.1381	58.1396	64.2533	101.004	38.9367
b3galnt2	553716	1.47924	0.564854	0.270255	234.051	189.492	120.69	149.939	130.369	84.6804	125.357
rab40b	436797	1.47905	0.564675	0.108998	1274.39	2448.83	1534.21	1425.95	1039.23	1274.29	1000.01
mtg2	100001905	1.47875	0.564376	0.439597	187.439	339.421	118.759	119.339	170.411	230.576	61.729
msna	286739	1.47873	0.564361	0.0301572	12942.2	18973.2	14153.5	10452.9	8318.47	11192.1	11575.6
rapgef2	557693	1.47849	0.564127	0.0253506	1598.69	1581.53	1325.66	852.714	1194.74	1088.6	926.884
camk2b1	562064	1.47828	0.563915	0.017539	1108.77	1309.79	1087.17	794.575	894.89	784.569	687.566
stab2	565194	1.47805	0.563699	0.0521279	563.309	646.565	628.553	447.777	326.854	394.835	489.083
podxl	563365	1.47782	0.56347	0.198083	195.373	158.257	253.931	131.579	115.47	173.442	128.206
si:dkey-23a23.2	100034534	1.47762	0.563279	0.470893	86.2815	47.8937	141.931	44.8797	99.6391	57.1338	47.4838
usp20	393962	1.47736	0.563023	0.184859	233.059	214.48	261.656	109.139	191.829	145.895	192.784
h1fx	322508	1.4771	0.562767	0.211593	11180.9	13616.4	7529.12	10933.3	8592.24	4226.88	5427.4
amt	450000	1.47694	0.562607	0.301598	202.315	199.904	196.966	168.299	186.241	68.3565	117.76
dclk2a	572548	1.47679	0.562465	0.234676	284.63	192.616	273.242	138.719	238.389	183.644	116.81
pnp5a	791647	1.47655	0.562228	0.0806247	52355	77131.8	78405.9	56766.7	31181.5	50011.4	49769.7
nkd3	100500933	1.47648	0.562165	0.403997	78.3476	130.146	141.931	39.7797	105.226	101.004	70.2761
aspn	65228	1.47567	0.561372	0.132004	1318.02	1848.07	1109.38	962.874	910.72	1319.18	670.472
gal3st2	556126	1.47555	0.561254	0.561201	67.4384	93.7051	98.4829	21.4199	39.1107	130.591	43.6851
p3h3	553311	1.47529	0.561002	0.0117337	843.972	792.328	846.76	542.636	596.904	519.305	585.001
si:dkey-6n6.1	100170811	1.47433	0.560055	0.167857	638.681	653.853	450.897	263.158	324.06	504.001	485.285
tfpi2	560339	1.47414	0.559878	0.258541	398.68	454.99	467.311	512.037	196.485	213.231	273.507
recql5	566553	1.4738	0.559543	0.14147	400.664	290.486	318.621	281.518	255.151	207.11	169.992
fam214b	110437751	1.47357	0.559316	0.0290395	902.485	1007.85	945.243	639.536	517.751	734.577	692.314
fam107b	386641	1.47354	0.559283	0.0148379	6812.27	8795.78	6972.98	4578.75	4616.92	5351.19	5885.14
rad50	553029	1.47349	0.559238	0.057691	652.566	460.196	692.277	422.277	427.424	377.491	406.461
ugt5e1	100002993	1.47334	0.559086	0.332857	102.149	91.6227	189.242	96.8993	98.7079	71.4172	79.7728
creb1b	550516	1.47332	0.559074	0.261774	137.852	124.94	204.69	78.5395	127.575	116.308	100.666
cebpd	140817	1.47328	0.559036	0.0798644	38377.4	51098.4	55632.2	40288.7	21755.8	32033.7	37246.3
epyc	550602	1.4728	0.558563	0.306916	698.186	732.982	462.484	179.519	373.414	571.338	589.749
trpm6	100149353	1.47272	0.558481	0.193383	586.119	631.989	701.932	293.758	697.474	370.349	376.072
pparda	30750	1.47228	0.558055	0.169115	363.969	659.059	634.346	287.638	320.335	427.483	465.341
cdk7	405897	1.47228	0.558055	0.205985	300.498	166.587	228.828	179.519	181.585	130.591	138.653
mapk10	569698	1.47222	0.557991	0.444931	45.6201	123.899	82.0691	60.1796	41.9043	75.4982	50.3328
nrip1b	100001853	1.47178	0.557565	0.128211	483.97	348.791	469.242	205.019	343.615	303.013	327.638
trim9	336099	1.47171	0.557495	0.329956	121.984	256.127	270.345	138.719	91.2583	158.138	199.432
peli1a	100534919	1.47167	0.557455	0.081551	741.823	718.406	1171.17	583.436	538.238	686.625	576.454
ercc1	100001425	1.47154	0.557325	0.315305	126.943	117.652	88.8277	74.4595	73.5653	54.073	99.716
tmem176	571908	1.47128	0.557076	0.0855741	864.798	1159.86	676.829	563.036	525.201	652.957	706.559
lmx1bb	554360	1.47092	0.556723	0.00669833	2308.77	2196.86	2369.38	1493.27	1730.18	1377.33	1630.59
mgp	402937	1.47032	0.55613	0.297061	163.637	166.587	258.759	191.759	112.676	143.855	86.4205
plod3	556077	1.46957	0.55539	0.0253506	1737.53	1558.63	1438.62	893.514	1286.93	1068.2	1046.54
emilin2a	100001725	1.46924	0.555066	0.308806	351.076	688.212	1294.76	518.157	474.915	436.665	688.515
mtr	378847	1.46887	0.554705	0.060311	1566.95	1260.85	1592.14	1110.77	778.489	874.351	1248.82
si:ch211-239j9.1	100332260	1.46824	0.554085	0.153502	465.127	467.484	337.932	396.777	289.605	222.414	245.017
golim4a	100000956	1.46758	0.553435	0.0465934	798.352	750.682	682.622	439.617	630.427	459.111	497.63
CABZ01035356.1	110438478	1.46722	0.55308	0.920037	155.703	0	256.828	151.979	60.5284	0	162.395
plek	393814	1.46709	0.552956	0.292458	95.2072	91.6227	83.0346	56.0996	67.0469	61.2147	60.7793
sgms2b	445247	1.46671	0.552579	0.0524086	2180.84	2718.49	2602.07	1241.33	1652.89	1819.1	2105.43
ehmt1a	100005761	1.46668	0.552557	0.197104	545.458	395.644	540.691	286.618	517.751	246.899	295.349
rtca	321129	1.4666	0.552476	0.0678805	2074.72	2131.27	1413.52	1073.03	1545.8	1096.76	1392.23
si:dkey-264d12.4	796607	1.46646	0.55234	0.218948	294.547	440.414	355.311	171.359	186.241	332.6	301.047
nck2b	445098	1.46622	0.552097	0.173177	357.027	230.098	456.69	240.718	230.939	208.13	269.708
agap2	565109	1.46602	0.551904	0.146039	239.01	353.997	436.415	213.179	256.082	228.535	238.369
nrbp2a	564177	1.46587	0.551762	0.0572841	326.283	402.932	392.966	238.678	257.944	256.082	267.809
rxfp2a	792884	1.4655	0.551395	0.0332364	749.756	829.81	613.105	464.097	505.645	492.779	531.819
rin3	799244	1.46546	0.551357	0.0853429	661.491	771.505	715.45	358.018	596.904	437.685	561.259
nkx3-2	337865	1.46511	0.551007	0.453687	52.5623	87.4581	179.587	68.3395	77.2902	54.073	91.1689
mrtfaa	797480	1.4649	0.550806	0.374905	95.2072	77.0464	105.242	44.8797	52.1476	65.2957	90.2193
si:dkey-9k7.3	100148293	1.46458	0.550484	0.338398	130.91	139.516	198.897	55.0796	122.919	128.551	120.609
tlcd2	559420	1.46429	0.550205	0.0650721	6242.02	7247.57	8345.95	4544.07	3699.68	5021.65	6617.34
inka1b	327328	1.46341	0.549331	0.186576	399.672	533.078	598.622	308.038	228.146	380.552	478.637
zbtb16b	569773	1.46337	0.549295	0.134801	3672.42	3520.19	4500.28	3278.26	1489.93	3151.54	2735.07
si:dkey-177p2.6	568712	1.46333	0.549258	0.0234415	8650.96	9975.43	7476.98	4709.31	6344.31	6253.09	6476.79
igfbp2a	794176	1.46333	0.549251	0.17112	634.714	704.87	336.001	341.698	388.313	447.888	348.531
alas2	64607	1.46305	0.548975	0.35497	224.134	162.422	163.173	191.759	70.7717	146.915	92.1186
irs2b	572001	1.46294	0.548869	0.0684728	5882.02	8605.25	7282.91	4640.97	3649.4	5260.39	6290.66
ccnl1b	326088	1.46271	0.54864	0.0291399	7950.79	10436.7	10844.7	5782.34	6239.09	6477.54	8147.27
slc25a3a	393688	1.4626	0.548531	0.105269	310.415	327.968	281.932	229.498	175.067	244.859	189.935
ptprsa	140820	1.4621	0.548038	0.216825	149.753	194.698	192.138	90.7794	122.919	122.429	152.898
vegfc	403049	1.46164	0.547589	0.428589	67.4384	91.6227	146.759	38.7597	71.7029	88.7614	79.7728
si:ch211-74m13.1	100334824	1.46157	0.547514	0.129678	402.647	415.426	366.897	184.619	331.51	291.79	272.557
insm1b	323882	1.46148	0.54743	0.0382098	701.161	968.286	717.381	534.476	527.994	544.811	569.806
rnf24	492480	1.46137	0.547321	0.123734	249.919	340.462	250.069	178.499	183.448	222.414	182.338
sfrp2	566878	1.46135	0.5473	0.19637	337.192	604.918	596.691	339.658	258.875	474.414	331.437
ada2a	373884	1.46131	0.547263	0.425598	139.836	237.386	124.552	52.0197	135.956	177.523	92.1186
esyt1a	567227	1.46123	0.54718	0.182855	206.282	246.757	340.828	187.679	142.475	184.664	209.878
si:ch211-197h24.9	562659	1.46117	0.547127	0.337196	180.497	89.5404	158.345	92.8194	113.607	117.328	67.427
slc38a9	562137	1.4609	0.546856	0.725137	212.233	265.498	53.1035	118.319	87.5334	239.758	38.9367
adamts18	100150128	1.4608	0.546754	0.453098	124.959	181.163	91.7243	90.7794	135.025	102.025	35.138
gal3st4	565556	1.46078	0.546735	0.379594	61.488	133.269	135.173	77.5195	65.1845	65.2957	93.0683
tfeb	562289	1.46035	0.546315	0.224673	147.769	184.287	132.276	124.439	90.3271	115.288	94.018
myo10	569779	1.46031	0.546271	0.041389	1222.82	966.203	919.174	633.416	783.145	791.711	629.635
col9a3	567110	1.46003	0.546	0.150379	2951.42	3007.93	1695.45	1243.37	1885.69	2331.26	1529.93
cldn5a	406559	1.45964	0.545614	0.155633	411.573	430.002	463.449	197.879	264.463	346.884	382.72
dlg1l	497648	1.45949	0.545469	0.00511124	1480.67	1475.33	1561.24	1030.19	1067.16	1059.01	970.569
pcyox1l	101884193	1.45921	0.545191	0.156565	220.167	161.381	196.966	129.539	135.025	140.794	123.458
pon3.2	568655	1.45872	0.544703	0.306645	182.48	114.528	112.966	105.059	115.47	72.4374	81.6722
CABZ01076996.1	101884488	1.45871	0.544695	0.243933	2059.85	1720.01	1649.11	810.895	2208.82	1013.1	928.783
mpx	337514	1.45858	0.544562	0.582629	65.4549	40.6055	187.311	38.7597	105.226	36.7288	87.3702
si:ch1073-385f13.3	101886651	1.45812	0.54411	0.175225	3534.57	3230.74	5217.66	2121.59	2677.22	1972.13	4186.17
zgc:171695	100008304	1.45796	0.543947	0.409145	118.017	88.4992	184.414	53.0396	73.5653	98.9638	132.005
rock2a	317747	1.45713	0.543133	0.039098	5664.83	6275.12	4377.66	3878.01	4372.95	3662.68	3017.12
fam171a1	795681	1.4571	0.5431	0.0833143	303.473	302.98	329.242	232.558	233.733	185.685	204.18
lgals3bpb	405809	1.45691	0.542914	0.224203	292.564	212.398	184.414	116.279	171.342	197.928	145.3
mhc1zca	556341	1.45657	0.542577	0.377761	77.3558	77.0464	131.311	80.5795	49.354	68.3565	63.6283
phf11	569187	1.45656	0.542568	0.193383	266.778	318.597	266.483	132.599	262.6	196.907	187.086
cln6a	449809	1.4561	0.542108	0.390719	111.075	164.504	90.7588	80.5795	129.438	63.2552	61.729
fech	58215	1.45609	0.5421	0.396596	125.951	163.463	75.3105	100.979	109.882	59.1742	63.6283
ago3b	568159	1.45578	0.541793	0.220922	565.293	800.658	1050.48	381.477	427.424	613.168	791.08
ulk2	100329702	1.4557	0.541715	0.239934	2339.52	4282.32	4801.53	2698.9	1463.86	2489.4	3811.05
sept3	554123	1.45556	0.541572	0.617326	64.4632	127.022	28.9656	19.3799	47.4915	97.9436	37.0374
bmper	338246	1.45517	0.541188	0.200448	505.788	532.037	506.897	190.739	453.498	405.038	365.625
emid1	797252	1.45493	0.540952	0.085199	552.4	715.282	538.76	335.578	402.281	508.082	409.311
appl2	100000135	1.45492	0.540944	0.215229	371.903	345.668	425.794	193.799	382.726	186.705	283.953
si:dkey-34d22.1	100535421	1.45369	0.53972	0.123734	617.855	894.363	593.794	381.477	595.041	536.649	417.858
zgc:162509	100149015	1.45368	0.539709	0.680243	501.821	232.18	249.104	170.339	495.402	99.9841	135.804
slc25a10	394147	1.45362	0.539653	0.227583	932.237	414.385	1017.66	637.496	437.667	480.536	613.491
prnprs3	503702	1.45349	0.539517	0.0539259	2126.29	3008.97	2085.52	1340.27	1605.4	1818.08	1859.47
sntb1	431722	1.45327	0.539303	0.128596	308.432	245.716	305.104	195.839	237.458	190.786	164.294
si:ch73-248e21.7	101885142	1.45327	0.539303	0.227542	227.109	316.515	364.966	221.339	171.342	286.689	154.797
phldb2b	560668	1.45325	0.539278	0.0407389	2432.74	3265.1	2701.52	1507.55	1911.77	2205.77	2080.74
si:cabz01036006.1	563900	1.45324	0.539273	0.450658	50.5788	65.5935	118.759	52.0197	40.0419	58.154	65.5277
zgc:112496	541336	1.45287	0.538905	0.318472	192.398	138.475	113.931	107.099	139.681	78.5589	82.6218
per1a	563926	1.45246	0.538502	0.323891	1008.6	1909.5	1177.93	1298.45	464.672	1349.79	647.679
klf12a	798629	1.45233	0.538374	0.102625	393.721	392.52	554.208	277.438	274.706	325.458	353.28
zgc:136971	678599	1.45223	0.538273	0.416162	73.3889	71.8406	88.8277	63.2396	43.7667	35.7086	72.1754
clmn	100330495	1.45203	0.538071	0.381715	91.2402	183.245	187.311	90.7794	77.2902	162.219	94.018
slc35d1b	393447	1.4514	0.53745	0.401595	120.001	76.0052	85.9312	57.1196	80.0838	40.8098	80.7225
dock6	553459	1.45119	0.537237	0.118651	622.814	462.278	626.622	353.938	460.016	295.871	462.492
aqp11	553476	1.45074	0.536785	0.17245	285.622	442.496	276.138	240.718	220.696	274.446	187.086
ciz1b	406846	1.45069	0.536741	0.129205	245.952	306.103	277.104	168.299	172.273	232.616	188.986
slc2a15a	394245	1.45065	0.536699	0.390673	59.5045	145.763	157.38	82.6194	79.1526	91.8221	79.7728
tob1b	406245	1.45053	0.536585	0.0510534	36436.6	40332.7	43347	20865	25090.4	28541.4	35913.9
prkg1b	566430	1.45053	0.536579	0.356155	343.143	420.632	168	223.379	289.605	225.474	117.76
nid2a	322921	1.45026	0.536311	0.503408	81.3228	99.9521	60.8277	50.9997	65.1845	83.6601	22.7922
slc22a7a	794188	1.45016	0.536208	0.254681	217.191	348.791	502.07	246.838	236.527	309.134	189.935
acat1	445290	1.44996	0.536012	0.121068	1169.26	906.857	998.347	645.656	861.366	472.374	847.111
adamts15b	100002059	1.44983	0.535879	0.375267	170.58	108.281	233.656	85.6794	119.194	178.543	88.3199
acsm3	100002035	1.44979	0.535848	0.224673	173.555	214.48	226.897	110.159	114.538	163.239	177.589
tmem243b	405855	1.44975	0.535803	0.292732	168.596	138.475	128.414	110.159	133.163	72.4374	84.5212
znf1015	562615	1.44959	0.535647	0.217955	708.103	693.418	310.897	329.458	401.35	447.888	396.015
sspn	641583	1.44916	0.535214	0.194747	369.92	642.4	444.139	365.158	230.939	420.341	323.84
fmnl1a	557062	1.44899	0.535048	0.136953	265.787	388.355	409.38	202.979	269.119	263.223	243.117
them6	569944	1.44893	0.534992	0.222999	977.857	826.687	553.242	625.256	334.303	738.658	471.989
gstm.3	568744	1.44881	0.534873	0.118858	4038.37	2580.01	2265.11	2338.84	2421.14	1623.21	1792.04
cep57l1	445312	1.44878	0.534841	0.374629	97.1907	66.6347	100.414	46.9197	76.359	57.1338	62.6786
calr	325317	1.44858	0.534639	0.0490758	1204.97	1103.64	981.933	683.395	887.44	621.33	835.715
hey1	58008	1.44833	0.534395	0.474318	201.323	228.016	575.449	92.8194	177.86	261.183	393.166
plekha1b	100537419	1.44831	0.534372	0.2147	341.159	233.222	423.863	176.459	275.637	198.948	267.809
pls1	334273	1.4481	0.53416	0.390027	78.3476	118.693	92.6898	98.9393	59.5972	56.1135	52.2322
si:ch211-108d22.2	793004	1.44796	0.534027	0.335575	116.034	84.3346	99.4484	75.4795	84.7398	54.073	61.729
slc6a11a	558960	1.44793	0.533991	0.127047	2032.08	1382.67	2921.66	1387.19	1544.87	1276.33	1626.8
abcc10	556709	1.4479	0.533963	0.117362	247.935	281.115	327.311	173.399	188.104	217.312	209.878
ngfb	58133	1.44777	0.533829	0.14213	442.317	486.225	565.794	224.398	381.795	377.491	392.216
prg4b	553377	1.44707	0.533132	0.422924	102.149	109.323	102.345	46.9197	46.5603	81.6197	113.961
sox11b	30603	1.44691	0.532977	0.197234	325.291	330.05	374.621	144.839	248.632	301.993	253.564
pcyt2	450016	1.44681	0.532879	0.0439451	6340.2	8543.82	7206.63	4567.53	4638.34	4617.63	6533.77
eci1	334101	1.44672	0.532785	0.319485	271.737	213.439	158.345	193.799	189.035	114.268	95.9173
slc35d1a	445400	1.44672	0.532784	0.0942957	613.888	820.44	705.794	498.777	425.561	414.22	633.434
tcf3a	30310	1.44639	0.532452	0.368434	100.166	90.5816	112	48.9597	67.9781	62.235	99.716
si:ch211-134m17.9	100149820	1.44635	0.53242	0.371074	81.3228	77.0464	103.311	56.0996	78.2214	46.9313	59.8296
ctnnal1	100034581	1.44611	0.532176	0.494582	61.488	102.034	110.069	74.4595	83.8086	69.3767	24.6916
agpat2	777624	1.44602	0.532089	0.109226	412.564	546.613	688.415	372.298	416.249	332.6	397.914
si:ch211-39i2.2	449866	1.44579	0.531861	0.19638	4645.32	2389.48	1815.18	2323.54	1839.13	2059.88	1939.24
aass	556229	1.44568	0.531744	0.149286	349.093	236.345	253.931	192.779	178.792	223.434	179.489
mbnl1	767696	1.44548	0.53155	0.24329	242.977	357.12	454.759	193.799	191.829	254.041	333.336
aifm1	373125	1.44508	0.531151	0.0817589	2370.26	1586.74	2256.42	1560.59	1448.96	1067.18	1656.24
bcap29	554151	1.4447	0.530765	0.0916969	366.944	342.544	296.414	256.018	242.114	204.049	226.023
sla2	568515	1.44464	0.530706	0.328404	376.862	578.889	850.622	637.496	240.251	326.479	463.442
skap2	368564	1.44447	0.530537	0.186952	208.266	226.975	154.483	127.499	143.406	146.915	126.307
znf827	565077	1.44442	0.530495	0.053819	885.625	806.905	914.346	466.137	636.014	602.965	700.861
si:ch211-195b13.6	101882552	1.4444	0.53047	0.743562	186.447	185.328	196	265.198	94.0519	147.936	17.0942
gsap	100151358	1.44436	0.530426	0.128596	400.664	416.467	486.622	276.418	396.694	292.811	237.419
itpr1a	567611	1.44416	0.530231	0.113754	583.144	954.751	676.829	421.257	559.655	586.641	476.738
cercam	558337	1.44414	0.530208	0.085199	721.988	817.316	732.829	424.317	649.982	435.645	586.9
cabz01076234.2	100332077	1.44403	0.530103	0.4906	72.3971	142.64	229.793	45.8997	135.956	92.8424	135.804
lnpa	326761	1.44328	0.529353	0.338324	146.778	92.6639	150.621	80.5795	123.85	84.6804	71.2257
b4galt6	393912	1.44312	0.529192	0.0514807	2695.55	3471.25	2145.38	1738.07	2125.95	1839.5	1975.33
NPC2 (1 of many)	565099	1.44245	0.528522	0.396882	73.3889	62.47	89.7933	39.7797	54.9412	53.0528	60.7793
mettl26	386899	1.44242	0.528488	0.251595	194.381	138.475	218.207	107.099	157.374	106.106	138.653
zcrb1	550251	1.4422	0.528276	0.422365	101.158	112.446	114.897	58.1396	130.369	53.0528	61.729
pald1a	368369	1.44177	0.527837	0.133852	486.945	421.673	420.966	265.198	401.35	324.438	238.369
mvp	373081	1.44157	0.527641	0.111427	28912.2	30987.2	15711.9	15964.9	20671.9	16531	16765.6
crip3	556515	1.44152	0.527591	0.202731	228.101	311.309	194.069	173.399	153.649	144.875	206.08
cilp	553329	1.44082	0.52689	0.373822	146.778	113.487	146.759	65.2796	67.9781	145.895	97.8167
ctnnd2a	368485	1.44081	0.526876	0.236081	180.497	145.763	168.966	118.319	115.47	85.7006	138.653
arfgef1	100329953	1.44073	0.526803	0.0670776	1465.79	1434.73	1546.76	865.974	1372.6	1003.92	872.753
aak1b	100534954	1.44063	0.526702	0.424451	82.3145	106.199	155.449	116.279	54.01	57.1338	91.1689
esm1	767774	1.4406	0.52667	0.530739	81.3228	63.5112	81.1036	97.9193	49.354	32.6479	29.44
pola2	322059	1.44058	0.526652	0.432599	194.381	113.487	137.104	78.5395	176.929	58.154	97.8167
si:ch211-1o7.3	562403	1.44037	0.526436	0.420496	70.4136	142.64	72.4139	63.2396	70.7717	51.0123	78.8231
elp5	790921	1.44034	0.526405	0.198149	267.77	229.057	219.173	162.179	218.834	127.531	153.848
rasa4	567599	1.4403	0.526371	0.352634	75.3723	99.9521	102.345	58.1396	55.8724	62.235	80.7225
mc5ra	286834	1.44023	0.526303	0.618596	36.6944	60.3877	112.966	72.4195	13.9681	71.4172	37.0374
il1fma	102997062	1.44007	0.526144	0.348193	103.141	150.969	136.138	103.019	115.47	56.1135	86.4205
frmd4bb	100329900	1.43968	0.525752	0.212383	4452.92	5719.13	9023.74	4706.25	2703.29	4395.22	5973.46
ptger2b	570410	1.43963	0.525693	0.0439451	2648.94	3405.66	2402.21	1738.07	2072.87	1749.72	2270.68
lamc2	567928	1.4393	0.525366	0.0626419	92300.4	122704	124419	69440.1	66741.5	73978	104274
wdr91	402898	1.43923	0.525296	0.525155	67.4384	113.487	218.207	62.2196	132.231	45.9111	129.156
ponzr2	550165	1.43913	0.525202	0.431338	157.687	364.409	114.897	88.7394	183.448	168.341	149.099
naa38	335819	1.43908	0.525147	0.231901	303.473	191.575	213.38	162.179	212.315	131.612	150.049
si:dkey-163f14.6	100332398	1.43899	0.525056	0.44685	96.1989	120.775	92.6898	36.7198	60.5284	74.4779	114.911
tns3.2	571402	1.43892	0.524985	0.155255	639.673	763.176	481.794	349.858	500.058	543.791	352.33
slc25a43	796731	1.43868	0.524745	0.106022	1339.84	1819.96	1599.86	1227.05	735.653	1160.02	1288.71
cyyr1	405818	1.43833	0.524393	0.0736472	480.003	483.102	603.449	360.058	409.731	307.094	375.122
hspb8	791580	1.43829	0.524359	0.102308	2065.8	2663.31	2673.52	1523.87	1363.29	1573.22	2401.73
eci2	436918	1.43813	0.524196	0.122044	601.987	403.973	615.036	399.837	436.736	356.066	310.544
pds5b	565592	1.43809	0.524154	0.0411145	1343.81	1258.77	1484.97	882.294	1164.01	929.444	813.873
adgrg6	561970	1.43774	0.523806	0.181568	395.705	414.385	389.104	225.418	387.382	205.069	293.45
gcat	402822	1.43767	0.523734	0.236237	570.251	435.208	864.139	401.877	388.313	326.479	617.29
jam2b	100005301	1.4375	0.523564	0.435558	80.3311	87.4581	89.7933	52.0197	44.6979	96.9233	45.5845
gpr146	565192	1.43734	0.523401	0.0613968	1620.51	1890.76	1235.86	1180.13	908.858	1170.22	1144.36
prkcaa	497384	1.43712	0.523179	0.0288905	1216.87	1101.56	1132.55	797.635	913.514	673.362	816.722
serpinh1b	30449	1.43674	0.522797	0.0631524	594.053	795.452	857.381	527.336	498.196	578.479	481.486
arrdc3a	566685	1.43664	0.522695	0.0272651	19368.7	25860.5	18994.7	16503.5	14730.8	12841.8	15529.1
hp1bp3	558102	1.43663	0.522688	0.0210264	3419.52	3325.49	3089.66	2107.31	2766.62	2033.35	2219.39
angel1	569547	1.43661	0.522669	0.4727	45.6201	108.281	73.3794	44.8797	57.7348	68.3565	39.8864
col4a5	323561	1.4364	0.522454	0.0459953	4968.62	5186.06	4244.42	2656.06	4194.16	3239.28	3275.43
HTRA3	573378	1.43638	0.522437	0.13652	383.804	424.796	494.346	235.618	331.51	377.491	264.96
glis1b	100333406	1.4361	0.522161	0.285531	166.613	142.64	211.449	83.6394	115.47	128.551	155.747
tuft1a	562692	1.43588	0.521935	0.202849	15914.5	20989.9	28613.2	17480.6	8396.69	15835.2	19126.5
stard14	100001416	1.43581	0.521861	0.0370405	11380.2	16013.2	11333.3	7968.19	8401.35	10021.9	9570.84
MARK4	571279	1.43548	0.521533	0.015814	2677.7	2397.81	2522.9	1769.69	2053.31	1645.66	1588.81
zmym4	327248	1.43544	0.521498	0.157269	225.125	208.233	182.483	137.699	130.369	152.017	151.948
nova2	553201	1.43537	0.521425	0.136953	335.209	405.014	373.656	218.279	280.293	323.418	212.728
mibp	64674	1.43499	0.521038	0.293746	377.853	715.282	566.76	492.657	269.119	527.467	253.564
znf692	565874	1.43485	0.520899	0.46866	56.5293	59.3465	93.6553	32.6398	45.6291	48.9718	67.427
syt13	550345	1.43467	0.520715	0.529856	140.827	104.117	155.449	175.439	90.3271	29.5871	76.9238
zfyve19	436685	1.43451	0.520557	0.253923	312.399	337.338	212.414	209.099	261.669	129.571	200.382
GNAZ	564915	1.43434	0.520384	0.218404	147.769	157.216	154.483	121.379	102.433	114.268	89.2696
arhgef12b	571031	1.43393	0.519979	0.023876	1285.3	1420.15	1296.69	889.434	1071.82	817.217	942.079
itga3b	100331874	1.4339	0.519946	0.193383	364.961	516.419	580.277	251.938	446.979	369.329	290.601
rfxank	100170804	1.43349	0.519527	0.382598	128.926	78.0876	122.621	56.0996	96.8455	63.2552	90.2193
si:ch73-389k6.1	327369	1.43314	0.519182	0.341036	150.745	131.187	113.931	84.6594	67.9781	81.6197	133.904
irs1	559281	1.43297	0.519011	0.0551321	584.136	712.159	543.587	474.297	412.525	407.078	417.858
zgc:153215	777631	1.43244	0.518475	0.244641	170.58	233.222	159.311	162.179	125.713	104.065	132.005
serpinh1a	555328	1.4324	0.518439	0.0313672	1651.25	2078.17	1972.56	1213.79	1279.48	1574.24	1240.28
hsd11b2	334098	1.4324	0.518436	0.211593	2592.41	2591.47	4094.77	2587.72	1172.39	2306.78	2570.77
ror2	561183	1.43216	0.518195	0.0617642	942.154	1107.8	1174.07	887.394	750.553	587.662	775.886
b3gnt3.4	561172	1.43201	0.518044	0.450737	61.488	68.7171	80.1381	31.6198	64.2533	57.1338	42.7354
matn4	497348	1.43173	0.517761	0.101649	6601.03	8607.33	5273.66	4308.45	4686.76	6208.19	3870.88
itpr3	794666	1.43167	0.517699	0.101795	1441.99	1357.68	2056.56	1009.79	1455.48	977.395	1079.78
mfap5	100536858	1.4315	0.517526	0.108602	822.154	578.889	900.829	452.877	520.545	647.856	523.272
ppp1r9ba	558232	1.43149	0.517522	0.0524086	648.599	661.141	699.036	507.957	527.994	444.827	390.317
acad11	393147	1.43149	0.517522	0.164753	283.638	249.88	209.518	150.959	201.141	158.138	181.388
smco4	100333736	1.43127	0.517299	0.166278	495.871	416.467	629.518	380.457	362.239	252.001	441.6
homeza	368671	1.43111	0.517133	0.227542	980.832	1580.49	1037.93	1118.93	705.855	511.143	1017.1
cbfb	30744	1.43096	0.51698	0.067479	1935.88	1980.3	1700.28	1206.65	1739.49	1103.91	1182.35
mgst3a	406736	1.43046	0.516479	0.0891432	1110.75	1107.8	1212.69	559.976	814.806	846.804	976.267
rbms2b	445147	1.43036	0.516377	0.142634	504.796	641.359	483.725	500.817	341.753	383.612	293.45
col11a2	561679	1.42987	0.515885	0.223083	5357.39	6912.31	2845.38	2503.06	3857.06	4472.76	3261.19
CABZ01076275.1	564077	1.42971	0.515718	0.197191	243.968	251.963	228.828	133.619	181.585	217.312	143.401
jcada	100001168	1.42929	0.515295	0.0629965	1491.58	1762.7	1475.31	819.055	1221.74	1112.07	1258.32
gmip	565801	1.42898	0.514984	0.337038	92.2319	109.323	112	79.5595	53.0788	76.5184	83.5715
uri1	560572	1.42894	0.514946	0.128653	730.913	477.896	673.932	377.397	551.274	394.835	433.052
prtfdc1	30765	1.42886	0.514863	0.186723	456.201	514.337	391.035	433.497	324.06	220.373	292.5
si:ch211-106h11.3	497580	1.42886	0.51486	0.481464	94.2154	159.299	117.793	64.2596	52.1476	68.3565	161.445
tnrc6c1	560874	1.42876	0.514762	0.055287	1822.82	1679.4	1948.42	971.033	1534.63	1335.5	1245.03
cd9a	322455	1.42875	0.514752	0.36153	133.885	169.71	128.414	131.579	117.332	57.1338	96.867
pear1	571812	1.42873	0.514738	0.0406374	1680.01	1731.46	1856.69	955.734	1230.12	1344.68	1385.58
impdh1b	338306	1.42869	0.51469	0.102801	1739.51	2139.6	1493.66	998.573	1614.71	1069.22	1330.5
itprid1	100334805	1.42824	0.51424	0.581577	48.5953	53.0995	162.207	54.0596	103.364	35.7086	53.1819
cldnb	81581	1.42816	0.514159	0.0125833	95809.2	104400	102089	79821.6	59766.7	67613.7	75024.4
ssuh2rs1	767720	1.42804	0.514033	0.136201	923.311	991.191	832.277	575.276	920.032	551.953	516.624
si:dkey-110g7.8	100150205	1.42799	0.513989	0.28076	487.937	482.061	443.173	158.099	417.181	329.539	414.059
tnxba	100536295	1.42792	0.51391	0.196656	978.849	1030.76	1178.9	442.677	640.67	894.755	999.06
zgc:77158	402971	1.42783	0.513827	0.241558	848.931	886.034	625.656	420.237	721.685	339.742	721.754
mto1	100009640	1.42783	0.513822	0.253543	450.251	299.856	282.897	221.339	341.753	227.515	173.791
CABZ01078737.1	101882195	1.42775	0.51374	0.254728	194.381	338.379	207.587	129.539	181.585	190.786	188.986
zfand5a	406312	1.42766	0.513651	0.0176955	42326.5	48245.6	48170.7	35163.2	27986.5	29456.5	36970
CABZ01112025.1	101886804	1.42756	0.513546	0.212912	521.656	376.903	304.138	235.618	368.758	289.75	228.872
SLC6A13	100332592	1.42748	0.513475	0.416863	190.414	141.599	467.311	162.179	155.512	177.523	251.664
rbm15	798517	1.42737	0.513356	0.0433799	1694.89	1745	1791.04	983.273	1305.55	1130.43	1466.3
slc14a2	326634	1.42731	0.513295	0.0298839	1636.37	1359.76	1529.38	1119.95	906.064	1182.46	1019.95
gpx7	552981	1.42723	0.513218	0.46219	109.092	58.3054	79.1725	62.2196	73.5653	33.6681	60.7793
si:ch211-110e21.3	100302390	1.42644	0.512415	0.143093	347.109	393.561	278.069	223.379	244.907	281.588	202.281
ogdhb	797715	1.4258	0.511776	0.029791	731.905	829.81	746.346	507.957	580.142	513.184	556.51
si:dkeyp-97b10.3	100007012	1.42568	0.511654	0.480473	147.769	102.034	125.517	58.1396	157.374	88.7614	46.5341
arhgap32b	569434	1.42566	0.51163	0.138429	753.723	669.471	983.864	486.537	446.048	586.641	732.2
tanc2a	568810	1.42563	0.511595	0.0650788	541.491	605.959	588.001	362.098	365.033	415.24	480.536
zbtb46	570537	1.42485	0.510813	0.326055	108.1	205.11	181.518	114.239	86.6022	123.45	138.653
mcc	100537329	1.42429	0.510239	0.110363	465.127	676.759	518.484	348.838	339.89	428.503	436.851
hapln3	406374	1.42419	0.510145	0.100735	275.704	289.445	309.932	192.779	203.934	204.049	218.426
mnta	559570	1.42409	0.510037	0.064279	2105.47	2963.16	2105.8	1642.19	1376.32	1804.81	1893.65
zdhhc2	541365	1.42401	0.509962	0.540348	81.3228	143.681	103.311	119.339	88.4646	23.4657	75.9741
dlg2	497638	1.42398	0.509928	0.510501	50.5788	92.6639	66.6208	32.6398	35.3859	72.4374	56.0309
si:dkey-280e21.3	557118	1.42323	0.509168	0.336807	142.811	155.134	148.69	149.939	69.8405	88.7614	110.162
hnrnpul1	406555	1.42269	0.508623	0.114426	1289.26	896.445	1182.76	723.175	1048.54	690.706	694.213
kdrl	796537	1.42201	0.507927	0.101306	898.518	1574.25	1283.17	873.114	864.16	802.933	981.016
alg3	553725	1.42142	0.507333	0.264677	208.266	178.04	129.38	128.519	140.612	106.106	108.263
pold3	692256	1.42139	0.5073	0.204392	360.002	243.633	391.035	220.319	290.537	184.664	237.419
nudt4b	447910	1.42126	0.507175	0.293252	155.703	254.045	235.587	103.019	184.379	141.814	175.69
cachd1	794807	1.42124	0.507151	0.0783735	2616.21	3330.69	3251.87	1659.53	2207.89	2003.76	2757.86
pcdh18a	572532	1.42097	0.506881	0.243933	146.778	143.681	198.897	123.419	122.919	98.9638	113.961
muc5.1	100148804	1.42087	0.506775	0.109821	17877.1	16502.5	14429.7	9824.57	14710.3	7980.36	13286
zgc:92140	447854	1.4207	0.5066	0.220922	961.989	805.864	825.519	557.936	961.937	450.949	462.492
fibinb	550571	1.42068	0.506584	0.0981048	1079.01	1472.21	1356.55	949.614	797.113	1169.2	752.144
rasef	570731	1.42046	0.506354	0.331631	127.935	319.638	242.345	133.619	170.411	185.685	157.646
si:ch211-74f19.2	560941	1.42033	0.506228	0.307522	1022.49	694.459	1544.83	1049.57	703.061	426.463	883.199
pacs1a	569034	1.41983	0.505723	0.146629	396.697	276.951	303.173	247.858	218.834	199.968	250.715
smyd1a	321245	1.41929	0.505168	0.446479	199.34	144.722	205.656	208.079	71.7029	163.239	74.0748
rassf2a	447938	1.41925	0.505131	0.0831412	896.534	945.38	691.312	492.657	647.189	676.423	563.158
farp2	567490	1.41915	0.505023	0.151109	487.937	414.385	566.76	286.618	451.635	296.891	344.733
usf1	393266	1.41914	0.505013	0.377511	221.158	186.369	138.069	84.6594	203.003	114.268	110.162
faima	436856	1.41886	0.504737	0.49367	64.4632	74.9641	64.6898	34.6798	76.359	36.7288	43.6851
lgals3bpa	677742	1.41853	0.504398	0.733965	487.937	356.079	250.069	567.116	253.288	69.3767	138.653
tle2b	564019	1.41841	0.504278	0.378503	129.918	130.146	119.724	68.3395	67.0469	84.6804	136.753
igsf10	100329456	1.41802	0.503876	0.10834	426.449	454.99	388.139	299.878	278.431	362.187	253.564
cacna2d1a	561434	1.41771	0.503566	0.229777	199.34	179.081	255.863	118.319	170.411	167.32	140.552
il6st	100006778	1.41749	0.503334	0.13502	3978.87	5010.1	3175.59	2094.05	3500.41	2464.91	3381.8
si:ch211-129c21.1	563087	1.41746	0.503312	0.0352104	9457.25	11170.7	10852.4	6479	6589.22	7427.39	9115.94
trim8a	101180910	1.41738	0.503225	0.161439	2797.7	5186.06	2489.11	2493.88	2256.31	2421.04	2679.99
ntpcr	445069	1.41732	0.503169	0.178201	244.96	257.168	216.276	187.679	179.723	176.502	132.005
si:dkey-261h17.1	561010	1.41643	0.502264	0.0567013	1786.13	1829.33	2541.25	1382.09	1405.19	1666.06	1342.84
AXL	100330721	1.41605	0.501877	0.104167	680.335	1124.46	1093.93	716.035	647.189	694.787	671.421
gpr61	571338	1.41588	0.501698	0.476102	114.05	212.398	190.207	135.659	74.4965	66.316	209.878
ms4a17a.11	550363	1.41497	0.500772	0.107006	527.606	548.695	446.07	310.078	397.625	309.134	416.908
flt4	30121	1.41484	0.50064	0.0741302	2394.06	3621.18	2994.07	1795.19	1936.91	2277.19	2480.55
slc17a6b	100149756	1.41471	0.500508	0.507499	74.3806	114.528	59.8622	86.6994	49.354	65.2957	33.2387
mrps25	550252	1.41428	0.50007	0.206707	379.837	250.921	375.587	289.678	197.416	199.968	262.111
natd1	100002945	1.41409	0.499877	0.318485	640.665	739.229	269.38	430.437	473.984	324.438	325.739
uxs1	192315	1.41379	0.499569	0.158723	1231.74	967.245	837.105	604.856	978.698	715.192	564.108
eea1	492695	1.41348	0.499251	0.468966	74.3806	74.9641	105.242	40.7997	90.3271	64.2755	44.6348
zgc:110783	378742	1.41304	0.498803	0.123109	868.765	807.946	832.277	486.537	803.631	588.682	488.134
ftr82	338307	1.41283	0.498583	0.0145382	5919.7	6599.96	5242.77	4208.49	3815.15	4314.62	4424.54
tcp11l1	541488	1.41274	0.498491	0.388873	156.695	118.693	110.069	124.439	99.6391	56.1135	83.5715
afap1	568356	1.41266	0.498409	0.23194	253.886	265.498	279.035	122.399	199.278	197.928	233.62
adcy3a	571825	1.41216	0.4979	0.445676	183.472	169.71	189.242	98.9393	241.183	77.5387	94.018
SYDE2	100333199	1.41203	0.497768	0.394978	91.2402	121.817	131.311	63.2396	116.401	82.6399	62.6786
coro1a	100002113	1.41195	0.497687	0.0917732	793.393	965.162	932.691	475.317	730.066	646.836	688.515
cfbl	792472	1.41103	0.49675	0.368076	102.149	106.199	115.862	54.0596	70.7717	82.6399	98.7663
mef2cb	798771	1.41073	0.496441	0.113276	441.325	444.579	363.035	348.838	298.917	273.426	259.262
mettl7a	569131	1.41053	0.496241	0.262141	342.151	325.885	554.208	241.738	362.239	210.171	340.934
ppp3r1a	564337	1.41042	0.496128	0.0994031	413.556	374.82	383.311	256.018	305.436	242.818	302.947
tmem107	406492	1.41006	0.495762	0.432775	92.2319	74.9641	59.8622	66.2996	54.01	46.9313	47.4838
CU693479.1	100332066	1.40995	0.495646	0.545877	106.116	94.7462	119.724	155.039	41.9043	59.1742	47.4838
nxn	553621	1.40971	0.495401	0.0527493	1070.09	962.039	1032.14	727.255	840.88	736.617	593.548
adgrl3.1	560631	1.40951	0.49519	0.104596	1235.71	1394.12	1446.35	1001.63	721.685	887.614	1245.03
itga11b	567175	1.40931	0.494993	0.234094	246.944	414.385	329.242	177.479	269.119	277.507	212.728
c1qb	445088	1.40926	0.494941	0.251881	178.513	164.504	207.587	126.479	143.406	97.9436	152.898
loxl2b	791144	1.40925	0.494929	0.627882	3413.57	3771.11	1748.55	1028.15	1961.12	4025.89	1436.86
bcar1	568309	1.40924	0.494916	0.0601319	1679.02	1980.3	1492.69	992.453	1379.12	1187.57	1314.35
si:ch211-234p6.5	101883353	1.40914	0.494817	0.533021	85.2898	117.652	72.4139	37.7397	45.6291	58.154	118.71
triobpa	555479	1.40894	0.494608	0.422365	82.3145	103.076	128.414	83.6394	99.6391	48.9718	64.578
nfatc3a	561772	1.40894	0.494608	0.203243	565.293	507.049	498.208	281.518	545.687	319.337	339.034
scara5	564500	1.40885	0.494514	0.186391	480.995	345.668	572.553	281.518	412.525	338.722	291.551
inpp4aa	664741	1.40872	0.494389	0.202373	579.177	416.467	518.484	283.558	501.92	351.985	295.349
zgc:113337	503741	1.40864	0.494301	0.378503	126.943	159.299	312.828	161.159	113.607	139.774	152.898
col7a1l	559516	1.40857	0.494227	0.442611	466.118	235.304	781.105	188.699	473.984	271.385	469.14
tcf7l1b	30556	1.40847	0.494128	0.073305	930.253	947.462	1268.69	775.195	636.014	740.698	827.168
ndel1a	394244	1.40843	0.494084	0.155818	1231.74	1822.04	1155.73	799.675	1139.8	821.298	1223.18
spata5l1	767648	1.40839	0.494046	0.247247	184.464	217.604	233.656	166.259	173.204	157.118	105.414
herc4	557513	1.40779	0.493437	0.428032	125.951	79.1287	118.759	65.2796	115.47	61.2147	64.578
zgc:112994	553736	1.40705	0.49267	0.317562	143.802	197.822	222.069	86.6994	159.236	139.774	148.15
eno1b	393668	1.40693	0.492552	0.198681	377.853	294.65	410.346	252.958	187.173	268.325	318.142
gdpd5a	555247	1.40669	0.492307	0.206741	344.134	327.968	203.724	211.139	196.485	200.988	221.275
add1	555511	1.40654	0.492151	0.264978	508.763	559.107	993.519	396.777	445.117	427.483	684.717
slc25a47a	724009	1.4065	0.492109	0.199231	366.944	299.856	457.656	193.799	279.362	291.79	301.047
marveld1	497317	1.40579	0.491377	0.191485	704.136	1083.86	792.691	564.056	529.857	491.758	861.356
golim4a	100000956	1.40547	0.491056	0.0197345	1686.95	1761.66	1840.28	1152.59	1398.67	1270.21	1195.64
lcp1	30583	1.40526	0.490842	0.076411	1101.82	1391	1460.83	849.654	1102.55	791.711	1006.66
lgals9l1	337597	1.40516	0.490733	0.455863	92.2319	141.599	72.4139	89.7594	61.4596	47.9515	91.1689
si:dkey-17m8.1	796618	1.40508	0.490655	0.0629965	933.229	1111.97	971.312	696.655	856.71	699.889	608.743
dnm3a	557996	1.40502	0.490594	0.186391	392.73	426.879	443.173	216.239	394.832	270.365	316.242
bmpr1bb	100149664	1.40476	0.490327	0.422365	138.844	169.71	82.0691	58.1396	103.364	109.166	99.716
gpcpd1	492483	1.40439	0.489946	0.164453	672.401	854.798	491.449	551.816	524.269	404.017	435.901
alkbh3	792266	1.40429	0.489846	0.348388	167.604	192.616	133.242	97.9193	172.273	99.9841	97.8167
zgc:92162	436622	1.40413	0.489678	0.473084	74.3806	86.4169	53.1035	56.0996	36.3171	64.2755	46.5341
zgc:162858	337771	1.40363	0.489163	0.359541	81.3228	97.8697	102.345	63.2396	64.2533	74.4779	65.5277
cntrl	100334259	1.40347	0.488999	0.261078	182.48	301.939	240.414	130.559	202.072	168.341	187.086
ch25h	494109	1.40293	0.488443	0.712816	1553.07	1073.44	1934.9	715.015	553.137	499.92	2566.98
ctsla	321453	1.40217	0.487656	0.0370824	10587.8	13351.9	9428.29	7665.25	8257.94	7213.14	8592.67
mmp17a	570076	1.40192	0.487405	0.371676	118.017	97.8697	140	58.1396	85.671	95.9031	98.7663
slc38a5a	100005797	1.40168	0.487155	0.0206056	6481.03	7520.35	7154.5	4808.25	4387.85	5596.05	5332.43
dlg1	114446	1.40158	0.487049	0.0295529	2075.71	1788.73	1917.52	1188.29	1502.04	1467.11	1342.84
asb5b	550449	1.40143	0.486895	0.250094	136.86	156.175	145.793	116.279	97.7767	99.9841	103.515
akt3b	100149794	1.40136	0.486831	0.243525	200.332	175.957	178.621	133.619	113.607	165.28	115.861
abtb2b	100007078	1.40134	0.486809	0.0581143	556.367	498.719	504.001	370.258	358.515	396.876	358.028
gemin6	100002528	1.40109	0.486546	0.320398	232.067	143.681	215.311	108.119	190.897	126.51	136.753
si:ch1073-340i21.2	100004528	1.40081	0.486257	0.162465	785.459	1063.03	765.656	729.295	711.442	430.544	616.34
mpp6b	394134	1.40073	0.486175	0.221538	242.977	251.963	196.966	155.039	179.723	129.571	193.734
si:ch211-229n2.6	561916	1.40072	0.486167	0.408575	170.58	244.674	210.483	142.799	72.6341	156.098	224.124
ptdss1a	393931	1.40065	0.486094	0.386859	132.893	200.945	147.724	155.039	98.7079	134.672	70.2761
dhrs3b	450050	1.40059	0.486032	0.12655	352.068	307.144	389.104	221.339	254.219	279.547	243.117
mgat4b	431727	1.40034	0.485774	0.261882	1282.32	1249.4	1146.07	676.255	976.836	519.305	1328.6
zgc:113314	619272	1.40021	0.485643	0.166199	639.673	473.731	435.449	424.317	402.281	280.568	367.525
chp2	327599	1.40013	0.485561	0.150216	426.449	519.543	414.208	250.918	359.446	382.592	301.997
pou6f1	30334	1.40011	0.485536	0.371456	214.216	148.887	280.966	103.019	218.834	133.652	157.646
sipa1l2	497350	1.3999	0.485323	0.0622848	3785.48	3374.42	3248.97	2481.64	3116.75	2025.19	2289.67
prom2	556596	1.39971	0.48513	0.254728	583.144	450.826	435.449	246.838	515.889	288.73	347.582
si:dkey-230p4.1	564101	1.39962	0.485034	0.256595	581.16	352.956	495.311	237.658	473.984	318.317	331.437
pacs2	794778	1.39943	0.484839	0.348528	180.497	134.311	152.552	70.3795	109.882	137.733	127.257
hpdl	560428	1.39929	0.484695	0.345782	231.076	196.781	350.483	177.479	149.924	140.794	273.507
pfkpb	561416	1.39912	0.484517	0.302778	625.789	625.742	361.104	241.738	515.889	451.969	326.689
hnrnph1	402984	1.39909	0.484487	0.175121	357.027	462.278	434.484	279.478	237.458	387.693	290.601
nfic	100005568	1.39906	0.484456	0.553031	98.1824	34.3585	76.276	44.8797	60.5284	34.6884	58.8799
rel	415101	1.39889	0.484286	0.0218912	1961.66	1952.19	2301.8	1406.57	1475.03	1427.32	1615.4
slc19a1	497434	1.39873	0.484117	0.391649	81.3228	90.5816	111.035	55.0796	74.4965	60.1945	79.7728
ucmaa	100037325	1.39778	0.483135	0.0547833	2554.73	2720.57	1996.69	1559.57	1785.12	1991.52	1600.2
quo	321031	1.3974	0.482748	0.134097	2048.94	1675.24	2485.25	1197.47	1886.62	1231.44	1608.75
nt5c2l1	447810	1.39738	0.482728	0.463593	388.763	346.709	182.483	199.919	146.199	400.957	129.156
CR394535.1	100536643	1.39736	0.482706	0.431338	276.696	390.438	148.69	273.358	112.676	224.454	168.093
lactbl1b	567200	1.39716	0.482498	0.265793	257.853	198.863	207.587	177.479	198.347	118.348	139.602
hnrnpc	406352	1.39708	0.482412	0.0577405	1057.2	881.869	1142.21	758.875	816.668	711.111	654.327
slc15a2	556684	1.39695	0.482276	0.315947	277.688	267.58	171.862	120.359	217.902	148.956	196.583
smtnl	399690	1.39688	0.482212	0.1362	835.046	1234.82	1426.07	802.735	701.199	925.363	907.891
cyp2ad6	799957	1.39683	0.482154	0.351246	207.274	430.002	268.414	211.139	213.246	294.851	145.3
ndufaf7	767796	1.39625	0.48156	0.403984	123.968	92.6639	82.0691	91.7994	70.7717	58.154	64.578
capn10	570311	1.39613	0.481437	0.408878	139.836	89.5404	128.414	58.1396	84.7398	117.328	81.6722
rflnb	100286814	1.39587	0.481161	0.600795	82.3145	40.6055	80.1381	42.8397	87.5334	39.7896	23.7419
cep131	563066	1.39582	0.481109	0.148747	399.672	351.915	337.932	201.959	290.537	273.426	274.456
f2r	558477	1.39574	0.481031	0.374467	187.439	285.28	216.276	89.7594	225.352	188.745	153.848
zeb1b	114425	1.39474	0.479999	0.145486	403.639	444.579	604.415	330.478	381.795	304.033	372.273
CT573383.1	100006250	1.39462	0.479875	0.266752	724.963	792.328	419.035	465.117	596.904	475.434	313.393
kif5ba	334108	1.39453	0.479775	0.495472	63.4714	117.652	129.38	44.8797	60.5284	89.7816	101.615
lyve1a	560618	1.39444	0.479688	0.145726	2105.47	2838.22	3304.01	2076.71	1372.6	2205.77	2231.74
zgc:64051	393342	1.39434	0.47958	0.138832	346.118	348.791	414.208	260.098	318.473	238.737	243.117
mbd3b	321217	1.39418	0.479415	0.225613	274.712	241.551	280	141.779	235.595	210.171	173.791
itgb1b	570216	1.39407	0.479307	0.163693	2122.33	3092.27	1829.66	1468.79	1684.55	2192.51	1391.28
tnfaip3	564497	1.39401	0.479239	0.460486	91.2402	193.657	292.552	107.099	133.163	116.308	195.633
ms4a17a.2	798290	1.39394	0.479169	0.453173	928.27	577.848	412.277	254.998	541.031	252.001	786.332
gpam	100332911	1.39393	0.479159	0.347444	179.505	197.822	397.794	166.259	208.59	166.3	200.382
asap2a	570669	1.39368	0.478901	0.427861	109.092	81.2111	84.9657	46.9197	61.4596	85.7006	69.3264
si:ch211-212g7.6	556439	1.39366	0.478874	0.180448	976.865	1362.89	1679.04	877.194	901.408	788.65	1277.31
lrrfip1b	100321881	1.39335	0.478553	0.438758	80.3311	131.187	69.5174	73.4395	54.9412	66.316	74.0748
SRCIN1	565863	1.39331	0.478519	0.205503	261.82	391.479	253.931	191.759	231.87	227.515	216.526
lingo4b	559074	1.39329	0.478492	0.434804	81.3228	233.222	199.862	101.999	115.47	125.49	149.099
dhx29	553505	1.39326	0.478469	0.214872	430.416	337.338	626.622	320.278	377.139	286.689	350.431
syne1a	569553	1.39311	0.478309	0.0721055	682.318	660.1	750.208	422.277	552.206	486.657	541.316
si:ch73-199g24.2	571805	1.39295	0.478145	0.156565	821.162	693.418	1008	526.316	802.7	533.588	551.762
PTPRD	100330629	1.39286	0.478051	0.352726	139.836	260.292	193.104	107.099	190.897	131.612	137.703
fam118b	799102	1.39284	0.478027	0.378436	228.101	292.568	353.38	99.9593	222.558	249.96	264.01
ptger4b	100005416	1.39282	0.478009	0.269616	775.542	905.816	1180.83	558.956	430.218	765.184	985.764
atp6v1b2	359840	1.39258	0.477756	0.297822	125.951	136.393	112.966	88.7394	94.9831	93.8626	81.6722
commd9	562660	1.39194	0.477095	0.215978	197.357	178.04	193.104	119.339	154.58	134.672	135.804
kdelr3	393613	1.3918	0.476956	0.137793	372.895	365.45	338.897	219.299	294.261	283.628	234.57
pdgfra	386856	1.39177	0.476921	0.100705	1924.97	1707.51	2206.21	1134.23	1801.89	1315.1	1341.89
bcorl1	792710	1.39159	0.476735	0.340784	233.059	153.052	233.656	133.619	186.241	98.9638	174.74
wrnip1	405856	1.39145	0.476587	0.572342	106.116	41.6467	60.8277	50.9997	63.3221	58.154	27.5406
itga11a	541475	1.39098	0.476101	0.22011	950.088	1284.8	789.794	688.495	786.87	938.626	485.285
igf2bp1	558182	1.39096	0.476082	0.159479	555.375	417.508	582.208	388.617	433.011	382.592	286.802
cacna1g	563904	1.39081	0.475921	0.217396	213.224	169.71	202.759	132.599	157.374	135.693	135.804
si:ch211-194k22.8	560328	1.39079	0.475903	0.256501	355.043	395.644	315.725	223.379	373.414	196.907	227.922
itga10	572348	1.39019	0.475279	0.0750823	2035.05	2550.86	1898.21	1302.53	1846.58	1501.8	1566.97
fbln2	553503	1.39014	0.475228	0.188433	1391.41	1479.5	1091.04	697.675	1053.19	1285.51	763.54
reep2	568927	1.3896	0.47467	0.252519	244.96	334.215	219.173	159.119	205.797	234.657	166.193
elf3	560869	1.38873	0.473768	0.701634	3790.44	1903.25	830.346	1079.15	2675.36	1153.9	1355.19
fmn1	561077	1.38845	0.473479	0.533593	67.4384	65.5935	71.4484	27.5398	67.0469	38.7693	62.6786
lcp2a	336073	1.38837	0.47339	0.249715	173.555	298.815	280	179.519	186.241	186.705	169.992
ARSB	100538007	1.38832	0.473339	0.169074	311.407	287.362	350.483	229.498	270.05	188.745	223.174
antxr1c	563907	1.38831	0.473334	0.0177362	3833.08	3497.28	4018.49	2463.28	2844.84	2682.23	2908.86
si:ch211-286o17.1	100332904	1.3881	0.473115	0.156695	998.684	1353.52	1109.38	651.776	945.175	1048.81	679.019
nthl1	100008368	1.3881	0.473108	0.45936	205.29	111.405	143.862	104.039	174.136	63.2552	100.666
si:dkey-222h21.10	100331993	1.38793	0.472936	0.506679	87.2732	81.2111	122.621	39.7797	54.9412	109.166	75.9741
klf13	767805	1.38761	0.472604	0.570097	47.6036	106.199	140	73.4395	68.9093	105.085	35.138
si:dkey-235d18.5	100034409	1.38739	0.472376	0.191071	406.614	466.443	346.621	213.179	298.917	322.398	337.135
kirrel1a	405804	1.38715	0.47212	0.0896996	1890.26	1832.45	1960.97	1566.71	1575.6	1305.91	1015.2
CABZ01061591.1	100329328	1.3869	0.471868	0.455254	82.3145	67.6759	84.0001	41.8197	54.9412	53.0528	75.0244
bmp16	100329171	1.38687	0.471832	0.423375	170.58	165.546	124.552	171.359	90.3271	112.227	69.3264
foxred2	767722	1.38674	0.471694	0.0452384	1122.65	1245.24	1134.48	936.354	766.383	898.836	766.389
clec3ba	572488	1.38667	0.471628	0.386155	152.728	226.975	214.345	139.739	110.814	101.004	219.375
si:dkey-126g1.9	792999	1.38662	0.471573	0.504144	91.2402	58.3054	69.5174	62.2196	31.661	58.154	58.8799
sgms2a	556193	1.38659	0.471546	0.0629965	790.418	886.034	884.415	530.396	670.469	676.423	585.001
zgc:153675	768179	1.38555	0.47046	0.271781	392.73	224.892	312.828	185.639	262.6	186.705	260.211
fbln1	30240	1.38554	0.470454	0.278898	403.639	457.073	788.829	474.297	296.124	368.309	449.197
si:dkey-40c11.2	798260	1.38532	0.470224	0.0561188	1257.53	1538.85	1462.76	1185.23	965.661	1044.73	904.092
mical2a	569607	1.3853	0.470196	0.392678	209.257	291.527	269.38	152.999	166.686	306.074	115.861
asap1a	100170829	1.38524	0.470138	0.0599379	802.319	828.769	850.622	526.316	679.781	558.074	623.937
scpep1	393161	1.3852	0.470098	0.211886	1904.14	2058.39	1104.55	1456.55	1211.5	1323.26	886.048
c1qa	553548	1.38502	0.469903	0.377949	122.976	85.3757	140.966	73.4395	91.2583	78.5589	93.0683
aldh1a3	751785	1.3848	0.46968	0.384828	885.625	673.635	647.863	350.878	934	525.427	314.343
nog2	30185	1.38479	0.469669	0.2333	240.993	272.786	236.552	132.599	189.035	217.312	183.288
bub1ba	567931	1.38466	0.469529	0.572342	81.3228	42.6879	101.379	54.0596	83.8086	31.6276	47.4838
sypl1	100330238	1.38457	0.469438	0.379627	176.53	172.834	106.207	101.999	129.438	78.5589	128.206
tbcelb	100332392	1.3844	0.469258	0.483502	104.133	92.6639	87.8622	35.6998	91.2583	63.2552	83.5715
sat1b	567881	1.38435	0.469213	0.23966	402.647	317.556	245.242	228.478	202.072	288.73	210.828
fabp11a	447944	1.38432	0.469181	0.278898	216.2	163.463	253.931	169.319	175.998	140.794	124.408
prnpb	100006279	1.38432	0.469174	0.242049	337.192	375.861	262.621	208.079	188.104	233.636	309.594
si:ch211-212k18.8	100001422	1.38427	0.469124	0.209709	337.192	421.673	410.346	195.839	285.88	334.641	309.594
ptprz1b	553019	1.38379	0.46863	0.343684	272.729	141.599	239.449	125.459	184.379	136.713	183.288
MDFI	100537791	1.38373	0.468567	0.137075	1759.35	1398.29	1515.86	914.934	1526.25	983.517	1077.88
zgc:158254	791209	1.38372	0.46855	0.442157	85.2898	61.4289	73.3794	55.0796	57.7348	48.9718	50.3328
dub	566846	1.38353	0.468353	0.247392	178.513	169.71	171.862	124.439	147.131	119.369	110.162
efnb3b	114378	1.38337	0.468186	0.435513	163.637	169.71	107.173	56.0996	130.369	113.247	124.408
rtel1	503732	1.38327	0.468084	0.374905	262.811	165.546	282.897	130.559	254.219	129.571	170.942
herpud2	393157	1.38291	0.467706	0.111101	3608.95	3961.64	5173.25	3142.6	2382.96	3022.99	3738.88
zgc:56585	393297	1.38274	0.467528	0.433585	267.77	210.316	440.277	187.679	364.102	197.928	135.804
btd	555376	1.38269	0.467477	0.579276	85.2898	79.1287	177.655	144.839	75.4277	36.7288	73.1251
adcy7	568726	1.38269	0.467476	0.181549	1010.58	1136.95	1034.07	599.756	1057.85	591.742	817.671
sema3aa	30266	1.3825	0.467275	0.0795365	1768.27	2363.45	2386.76	1306.61	1706.9	1523.23	1749.3
grasp	558950	1.38229	0.467064	0.0916284	710.087	1055.74	850.622	627.296	630.427	613.168	652.428
porcnl	333999	1.38209	0.466847	0.41342	171.571	113.487	131.311	82.6194	150.855	79.5792	88.3199
dock8	403040	1.38207	0.466832	0.152753	1660.18	1339.98	1606.62	941.454	1483.41	1171.24	848.061
smc4	192332	1.38202	0.466773	0.428189	283.638	161.381	109.104	127.499	165.755	137.733	103.515
slc25a32a	393226	1.38172	0.466462	0.384117	216.2	269.662	132.276	108.119	187.173	174.462	126.307
plk4	368390	1.3814	0.466127	0.582679	70.4136	108.281	37.6552	64.2596	67.0469	31.6276	45.5845
si:dkey-5n18.1	570444	1.38132	0.466049	0.265747	324.299	228.016	464.415	234.598	253.288	233.636	260.211
armc9	100334308	1.38129	0.466016	0.403008	134.877	207.192	92.6898	97.9193	105.226	119.369	96.867
grapa	553596	1.38117	0.46589	0.368755	145.786	142.64	120.69	77.5195	108.02	130.591	78.8231
dpy19l3	796987	1.38101	0.465719	0.140528	418.515	373.779	416.139	268.258	304.505	247.92	345.682
fam210b	619270	1.38095	0.465658	0.177192	489.92	533.078	494.346	396.777	448.842	359.126	260.211
nfkbiaa	406463	1.38077	0.465474	0.169153	8145.17	11540.3	9915.88	8255.82	4672.8	6844.83	8811.1
pigq	321218	1.38023	0.464908	0.530739	121.984	71.8406	74.345	49.9797	96.8455	38.7693	73.1251
samm50l	492471	1.38014	0.464817	0.158934	606.946	515.378	560.966	367.198	539.169	364.228	355.179
zgc:162611	100037365	1.37999	0.464659	0.486663	63.4714	78.0876	93.6553	47.9397	46.5603	51.0123	81.6722
shmt2	100144628	1.37991	0.464578	0.288184	433.391	364.409	302.207	270.298	331.51	163.239	297.249
si:dkey-94l16.4	101885814	1.37984	0.464499	0.379539	89.2567	154.093	168.966	98.9393	107.089	88.7614	103.515
nkx3-1	555375	1.37984	0.464498	0.0764208	5656.89	5623.35	5962.08	4515.51	3022.7	4492.14	4631.57
l2hgdh	566872	1.37983	0.464491	0.590476	128.926	44.7702	88.8277	90.7794	81.015	31.6276	50.3328
epha6	100005538	1.37975	0.464405	0.34301	492.895	362.326	408.414	230.518	267.256	223.434	499.53
tecrb	326954	1.37945	0.464095	0.165819	735.872	610.124	876.691	571.196	672.331	450.949	453.945
adamts8a	569618	1.37915	0.463784	0.331529	629.756	1321.24	922.071	841.494	398.556	855.986	681.868
dnmt1	30430	1.379	0.463619	0.169076	630.748	465.402	494.346	310.078	474.915	389.734	362.776
marcksb	323201	1.37882	0.463433	0.248611	311.407	360.244	238.483	250.918	260.738	186.705	181.388
c4b	794635	1.37872	0.463329	0.84937	27.7688	30.1939	323.449	147.899	132.231	20.4049	68.3767
rac3a	437027	1.37869	0.463302	0.294972	131.902	155.134	145.793	99.9593	121.988	92.8424	103.515
htra1b	565082	1.37806	0.462634	0.104089	6810.29	5111.09	6281.67	4020.81	5678.5	4299.32	3613.52
smchd1	497282	1.37805	0.462627	0.155176	575.21	422.714	613.105	340.678	460.016	373.41	384.619
kalrna	100148988	1.37798	0.462557	0.165819	411.573	521.625	357.242	265.198	342.684	330.56	309.594
lmbrd2b	335257	1.37798	0.462554	0.208804	847.939	889.157	764.691	565.076	875.334	530.528	449.197
grid2ipa	561017	1.37787	0.462437	0.383175	134.877	113.487	108.138	89.7594	86.6022	107.126	61.729
zwilch	336439	1.37783	0.462397	0.61765	136.86	47.8937	38.6208	79.5595	52.1476	41.8301	42.7354
id2a	266599	1.3774	0.461946	0.0519116	1607.61	1700.23	1459.86	1091.39	1211.5	1000.86	1310.55
yif1a	334982	1.37715	0.46169	0.089212	2438.69	2072.96	2362.62	2009.39	1315.8	1531.39	1799.64
dmd	83773	1.37694	0.461463	0.2115	779.509	984.944	1129.66	679.315	476.778	725.395	921.186
atg4db	100329304	1.37693	0.461452	0.428766	156.695	198.863	358.208	170.339	112.676	165.28	243.117
prkar1ab	550427	1.37648	0.460988	0.37536	136.86	299.856	296.414	162.179	143.406	191.806	212.728
zgc:113411	550611	1.37642	0.460925	0.257748	343.143	292.568	350.483	170.339	324.991	232.616	226.973
gins4	572562	1.37641	0.46091	0.565566	251.902	113.487	62.7587	146.879	115.47	75.4982	76.9238
grm4	567181	1.37631	0.460801	0.545467	64.4632	89.5404	120.69	78.5395	93.1207	31.6276	62.6786
irf10	405815	1.37611	0.460595	0.68267	103.141	38.5232	97.5174	94.8594	74.4965	10.2025	52.2322
zgc:66160	327299	1.37577	0.460239	0.0937451	1643.32	2001.12	2100	1414.73	1177.05	1264.08	1711.32
chd5	553422	1.37533	0.459776	0.403649	157.687	131.187	123.586	67.3195	113.607	83.6601	134.854
itm2cb	335863	1.37495	0.459376	0.328474	123.968	193.657	174.759	139.739	112.676	125.49	99.716
grinaa	724005	1.3747	0.459117	0.33823	399.672	544.531	801.381	421.257	253.288	493.799	525.171
pigu	560242	1.37461	0.45902	0.422365	104.133	110.364	173.793	121.379	103.364	70.397	81.6722
CABZ01070469.1	100002384	1.3745	0.458911	0.553802	92.2319	52.0584	115.862	42.8397	78.2214	88.7614	42.7354
cdh18a	767768	1.37444	0.458845	0.374794	165.621	352.956	393.932	189.719	208.59	198.948	287.752
enpep	504088	1.37442	0.458824	0.627233	60.4962	130.146	37.6552	41.8197	40.9731	95.9031	42.7354
snorc	561751	1.37441	0.458812	0.297461	812.236	750.682	466.346	317.218	438.598	628.471	584.051
nipal4	436937	1.37433	0.458729	0.165819	618.847	936.01	673.932	540.596	645.326	442.787	532.768
lims2	553696	1.37405	0.45843	0.366267	127.935	130.146	198.897	128.519	99.6391	126.51	89.2696
glod5	553706	1.374	0.458381	0.343784	602.979	627.824	293.518	464.097	436.736	283.628	294.4
sept5a	335925	1.37389	0.458263	0.299419	173.555	170.751	126.483	112.199	126.644	115.288	102.565
xbp1	140614	1.3737	0.458071	0.0218912	24677.5	26019.8	22891.5	18144.7	16059.6	17149.3	20072.4
fkbp11	368823	1.37366	0.458023	0.573719	193.39	87.4581	49.2415	89.7594	95.9143	80.5994	54.1316
rnf130	553950	1.37345	0.457809	0.248697	532.565	453.949	450.897	320.278	487.952	241.798	344.733
pkn2	571965	1.37334	0.457686	0.516627	77.3558	107.24	146.759	50.9997	129.438	75.4982	65.5277
acaa1	431754	1.37325	0.457595	0.565723	141.819	184.287	348.552	256.018	133.163	56.1135	209.878
nedd9	768136	1.37304	0.457379	0.0997361	1482.65	1690.86	1704.14	1093.43	1306.48	928.424	1407.42
polg	100150924	1.37254	0.456847	0.480351	238.018	118.693	159.311	87.7194	200.209	130.591	82.6218
mhc1laa	550603	1.37224	0.456532	0.451737	114.05	83.2934	112.966	53.0396	104.295	62.235	81.6722
crip1	541319	1.37213	0.456422	0.130161	7128.64	6999.77	7683.6	6075.08	3494.82	5700.11	5925.98
rom1b	393989	1.37202	0.456297	0.545888	160.662	143.681	98.4829	142.799	45.6291	140.794	62.6786
shank3b	566152	1.37176	0.456023	0.429308	91.2402	95.7874	87.8622	64.2596	88.4646	59.1742	55.0812
si:ch211-241e1.3	567640	1.37163	0.455894	0.107238	74313.2	103821	82613.7	55280.6	52691.4	66433.3	79061.5
angptl7	450053	1.37154	0.455798	0.699889	740.831	908.939	683.587	698.695	288.674	1059.01	222.224
hspg2	565429	1.37134	0.455591	0.239918	504.796	617.412	728.967	287.638	510.301	518.285	483.385
esyt1b	571083	1.37131	0.455551	0.152683	784.467	976.615	1014.76	539.576	583.867	739.678	835.715
tespa1	100332241	1.37122	0.455463	0.435513	74.3806	91.6227	70.4829	59.1596	59.5972	54.073	56.9806
si:ch73-61d6.3	100001136	1.37114	0.455374	0.210656	475.044	603.877	608.277	318.238	370.62	395.855	555.561
si:ch211-154o6.3	563854	1.37112	0.455357	0.484192	308.432	266.539	143.862	105.059	289.605	120.389	183.288
gypc	335987	1.37087	0.455094	0.180448	304.465	350.873	362.07	252.958	230.939	209.15	296.299
grhpra	497183	1.3707	0.454912	0.133079	377.853	361.285	416.139	266.218	309.161	249.96	298.198
fndc3ba	572313	1.3706	0.454808	0.0887	894.551	893.322	792.691	527.336	734.722	628.471	619.189
afap1l1b	768144	1.37044	0.454643	0.453687	97.1907	61.4289	92.6898	52.0197	57.7348	69.3767	65.5277
tdrkh	541541	1.37038	0.454574	0.466493	141.819	123.899	192.138	123.419	135.956	52.0325	133.904
lonrf1l	100317496	1.37012	0.4543	0.0251058	5585.49	6599.96	6157.11	4009.59	4832.03	4574.78	4433.09
mxra8b	556385	1.37001	0.454185	0.159502	1241.66	1797.06	1447.31	819.055	1028.98	1345.7	1171.9
kirrel3l	557315	1.36996	0.454131	0.296708	343.143	317.556	451.863	190.739	367.827	227.515	296.299
stxbp1a	574003	1.36995	0.454128	0.445775	76.3641	104.117	100.414	48.9597	77.2902	63.2552	83.5715
si:ch211-59d17.3	100003763	1.36961	0.453766	0.270933	190.414	214.48	233.656	130.559	185.31	130.591	174.74
pbxip1a	563463	1.36956	0.453713	0.0508177	2154.06	2646.65	2682.21	1718.69	1805.61	2076.2	1684.73
tafa5b	100536289	1.36951	0.453661	0.327487	152.728	158.257	187.311	89.7594	124.782	150.996	119.659
CABZ01028768.1	101885452	1.36935	0.453491	0.464717	125.951	110.364	93.6553	43.8597	83.8086	90.8019	102.565
slc9a5	565213	1.36934	0.453477	0.579828	71.4054	111.405	80.1381	35.6998	51.2164	51.0123	117.76
syk	405769	1.36928	0.453419	0.333416	211.241	200.945	292.552	125.459	230.939	150.996	178.539
odc1	114426	1.36909	0.45322	0.169074	121719	138966	129740	130678	82038.4	65682.4	101828
cdc42ep5	558275	1.36909	0.453212	0.0835955	8269.14	11309.2	9765.26	6476.96	6132.93	7333.53	8633.51
zfhx4	556453	1.36899	0.453111	0.0586108	2531.92	2435.29	2847.32	1583.03	2057.97	1824.2	2145.32
rcn2	571340	1.36898	0.453098	0.239664	218.183	210.316	194.069	165.239	165.755	150.996	124.408
nin	571879	1.3689	0.453015	0.406384	93.2237	105.158	142.897	77.5195	84.7398	102.025	68.3767
fam49ba	337591	1.36879	0.452902	0.212135	1456.87	1115.09	1252.28	929.214	1306.48	657.038	831.917
tnfrsf19	559725	1.36876	0.452867	0.274817	407.606	495.596	506.897	219.299	434.874	415.24	303.896
si:ch211-214p16.2	368902	1.36862	0.452724	0.505342	91.2402	124.94	69.5174	39.7797	86.6022	76.5184	75.0244
tmem130	567635	1.3686	0.452696	0.374507	173.555	215.522	170.897	203.999	121.057	115.288	105.414
scamp4	562881	1.36824	0.452317	0.194686	892.567	826.687	836.139	531.416	884.646	497.88	575.504
nucks1b	553506	1.36809	0.452161	0.0156158	3406.63	3351.52	3547.32	2624.44	2619.48	2362.89	2436.87
fkbp14	445077	1.36762	0.45167	0.185694	430.416	457.073	473.104	261.118	289.605	367.288	408.361
cep83	100007472	1.36747	0.451504	0.383182	152.728	130.146	132.276	92.8194	142.475	84.6804	84.5212
fkbp4	321795	1.36744	0.451476	0.0719179	5331.6	4064.72	4792.84	3133.42	3917.59	2968.91	3814.85
cyb5r3	324560	1.36736	0.45139	0.0772595	1901.17	1665.87	1492.69	1262.75	1420.09	1038.61	1211.79
zgc:109889	553542	1.36732	0.451351	0.428766	184.464	154.093	147.724	65.2796	135.025	109.166	164.294
pdcd4a	406261	1.36719	0.451218	0.233896	2634.07	1832.45	1427.04	1740.11	1600.74	1016.16	1390.33
slco5a1a	556735	1.36693	0.450939	0.503777	102.149	70.7994	95.5864	79.5595	40.0419	56.1135	86.4205
dkk2	792404	1.3663	0.450275	0.390719	184.464	183.245	329.242	138.719	175.067	132.632	233.62
gfer	560433	1.36617	0.450132	0.550417	178.513	98.9109	118.759	146.879	121.988	41.8301	75.9741
calr3b	321315	1.36615	0.450118	0.208804	820.17	543.489	807.174	467.157	546.618	429.523	675.22
tcf7l1a	30523	1.36583	0.449783	0.0686053	749.756	720.488	763.725	505.917	612.734	508.082	553.661
slc40a1	58153	1.36557	0.449499	0.259811	673.392	665.306	1018.62	497.757	744.965	407.078	651.478
fgl2a	565637	1.36553	0.449459	0.0937727	6805.33	8845.76	6304.84	4676.67	6234.43	5769.49	4756.93
park7	449674	1.3651	0.449006	0.163773	846.947	734.023	1051.45	580.376	594.11	572.358	824.319
taf5	641491	1.365	0.448897	0.112148	629.756	803.781	846.76	638.516	548.481	518.285	522.322
aatka	100004850	1.36477	0.448653	0.412477	96.1989	206.151	166.069	107.099	99.6391	139.774	111.112
si:dkey-119f1.1	557127	1.3646	0.448481	0.366764	624.797	329.009	727.036	379.437	500.989	263.223	498.58
cnpy4	568776	1.3643	0.448164	0.383376	247.935	213.439	155.449	90.7794	177.86	171.401	162.395
glt8d1	492466	1.3642	0.448057	0.260209	335.209	280.074	371.725	198.899	325.922	232.616	207.029
fkbp10a	799903	1.36413	0.447984	0.419706	193.39	284.239	227.862	159.119	195.553	243.839	91.1689
zc2hc1c	799591	1.36406	0.447909	0.607293	105.125	45.8114	70.4829	31.6198	93.1207	45.9111	45.5845
BX957346.1	563917	1.36403	0.447873	0.110442	955.047	1135.91	883.45	642.596	669.538	717.233	877.501
tnfsf10	436866	1.36392	0.447755	0.529856	97.1907	76.0052	92.6898	47.9397	94.9831	38.7693	77.8735
oxsr1b	394150	1.36359	0.447408	0.1008	1512.41	1582.57	1848.97	1357.61	1323.24	938.626	1214.64
FP236331.1	101884175	1.36332	0.447128	0.328595	120.001	122.858	151.586	95.8794	92.1895	101.004	96.867
fbxo25	403037	1.36327	0.447075	0.496338	451.242	1023.47	303.173	562.016	410.662	544.811	221.275
si:dkey-183i3.5	566445	1.36316	0.446957	0.169115	85797.5	84814.5	71919.6	56084.3	75220.1	67054.6	38865.5
myh7ba	100884147	1.36301	0.446799	0.382937	202.315	240.51	411.311	227.458	144.337	202.009	262.111
abcf2a	336770	1.36288	0.44666	0.0905621	23399.1	27656.5	26541.1	17908	14490.5	22108.7	21407.6
si:ch73-288o11.5	793902	1.36287	0.446644	0.525005	74.3806	66.6347	116.828	85.6794	40.0419	64.2755	62.6786
gphna	555470	1.36284	0.446616	0.106135	646.615	738.188	746.346	491.637	541.962	446.868	603.994
nhsl1a	566695	1.36282	0.446596	0.200763	430.416	414.385	474.07	228.478	358.515	362.187	340.934
srpx	541513	1.3627	0.446467	0.102613	1906.13	1641.92	1660.69	1135.25	1616.57	1114.11	1229.83
dachb	192122	1.36266	0.44643	0.372279	146.778	186.369	132.276	104.039	102.433	154.057	94.9676
tcf7	497649	1.36262	0.44638	0.406697	125.951	176.998	116.828	87.7194	116.401	129.571	76.9238
znf395b	566703	1.36255	0.446314	0.360724	791.41	1279.59	770.484	796.615	478.64	1036.57	469.14
rapgefl1	100149497	1.36241	0.446165	0.306691	442.317	514.337	908.553	466.137	389.244	393.815	576.454
cnn2	406658	1.3623	0.446044	0.0590852	30743	39308.2	27671.8	25439.6	21590	23687	24928.1
efcc1	100333996	1.36227	0.446016	0.436185	79.3393	152.01	118.759	78.5395	105.226	82.6399	75.9741
tspan36	437021	1.3621	0.445836	0.0376459	4909.12	5654.58	4444.28	3839.25	3546.04	3394.36	3910.77
iqsec2b	797187	1.36179	0.445506	0.123734	1245.63	1197.34	1512	772.135	1106.27	1106.97	886.998
carmil1	101883470	1.3617	0.445413	0.514209	106.116	137.434	161.242	45.8997	125.713	85.7006	138.653
bmp4	30612	1.3616	0.445303	0.172735	470.085	437.29	578.346	316.198	345.478	345.863	447.298
igf1	114433	1.36158	0.445283	0.468756	83.3063	248.839	196.966	112.199	148.993	141.814	114.911
pik3r2	404211	1.36152	0.445217	0.108828	2129.27	1959.48	2485.25	1494.29	2040.27	1383.45	1519.48
tnc	30037	1.36147	0.445162	0.142622	4547.13	4973.66	3837.94	3821.91	2968.69	3900.4	2392.23
sept15	792259	1.36133	0.445017	0.145726	1512.41	942.257	1537.11	1019.99	1017.81	899.857	972.469
si:dkey-28e7.3	100001887	1.36122	0.444904	0.46828	109.092	100.993	125.517	88.7394	118.263	70.397	51.2825
tnip2	564279	1.36122	0.4449	0.348184	152.728	296.733	259.725	180.539	193.691	137.733	182.338
slc9a7	554532	1.36079	0.444446	0.297822	290.58	301.939	427.725	193.799	313.817	202.009	289.651
rassf1	447811	1.36055	0.444186	0.110427	757.69	952.668	704.829	641.576	520.545	596.844	607.793
sowahcb	563244	1.36048	0.444118	0.278154	978.849	1266.06	1412.55	630.356	684.437	1294.69	975.318
gpr182	323641	1.36046	0.44409	0.628584	70.4136	42.6879	113.931	83.6394	64.2533	23.4657	51.2825
brd3b	327108	1.36034	0.443972	0.0728489	1743.48	1689.81	1944.56	1225.01	1547.67	1128.39	1369.43
pdxkb	564697	1.3603	0.443921	0.540479	46.6118	90.5816	112.966	52.0197	80.0838	54.073	58.8799
degs1	327075	1.35992	0.443524	0.102525	3590.1	4123.02	4639.32	2449	3150.27	2815.88	3695.19
st6galnac1.1	564336	1.35986	0.443455	0.172158	598.02	721.529	815.863	483.477	636.945	416.26	556.51
wwc3	566492	1.35978	0.443376	0.136703	951.08	1323.32	1185.66	665.036	950.762	927.403	849.011
cry1b	554836	1.3596	0.443187	0.237582	1951.75	3227.62	2291.18	2268.46	1269.23	2164.96	1623.95
arhgap18	100004252	1.35937	0.442935	0.506679	161.654	85.3757	125.517	67.3195	127.575	58.154	112.062
masp1	100002060	1.35927	0.442836	0.175693	740.831	940.174	610.208	556.916	611.803	626.431	452.046
tafa4b	768127	1.35907	0.442618	0.362408	169.588	191.575	152.552	141.779	157.374	117.328	87.3702
mfge8b	558580	1.35866	0.442182	0.237548	1312.07	2162.5	1632.69	924.114	1051.33	1415.08	1621.1
mfsd2b	566968	1.35848	0.441992	0.551475	83.3063	149.928	101.379	40.7997	123.85	96.9233	66.4773
si:dkey-32e6.6	561688	1.35837	0.441876	0.363912	278.679	384.191	217.242	181.559	271.912	258.122	151.948
kmt2ca	560793	1.35804	0.441527	0.0275792	1871.42	1758.53	1933.93	1327.01	1444.3	1373.25	1318.15
ppp3cb	550554	1.35773	0.441201	0.503564	58.5127	114.528	106.207	54.0596	86.6022	59.1742	74.0748
mast3b	100535762	1.35768	0.441145	0.159202	400.664	476.855	568.691	383.517	343.615	375.45	318.142
si:ch211-202p1.5	103909337	1.35745	0.440896	0.377788	201.323	286.321	366.897	218.279	183.448	146.915	290.601
cpxm1b	100330305	1.35729	0.440734	0.50493	169.588	96.8286	118.759	117.299	134.094	64.2755	62.6786
fam110b	573995	1.35701	0.440426	0.218296	554.383	649.688	788.829	376.377	497.264	446.868	637.233
pck1	378727	1.35692	0.440331	0.813495	135.869	102.034	262.621	303.958	36.3171	37.7491	113.961
pgm2l1	449945	1.35686	0.440275	0.11308	603.97	608.042	517.518	392.697	433.942	391.774	480.536
si:dkey-19e4.5	570260	1.35669	0.440096	0.182851	585.127	508.09	609.242	415.137	495.402	310.155	452.046
scube1	797832	1.35645	0.439833	0.158242	527.606	600.754	499.173	358.018	398.556	493.799	349.481
c2cd3	797081	1.35643	0.439813	0.435513	167.604	194.698	132.276	85.6794	180.654	92.8424	126.307
pot1	566847	1.35635	0.439733	0.609803	116.034	51.0172	52.138	33.6598	82.8774	55.0933	43.6851
tmem106c	768153	1.35623	0.439601	0.272679	296.531	259.251	341.794	212.159	243.976	159.158	266.859
cdh13	558732	1.35614	0.439509	0.380572	198.348	465.402	328.276	268.258	204.865	300.972	201.331
csf1ra	64274	1.35604	0.439403	0.255353	324.299	315.474	292.552	158.099	239.32	253.021	265.909
zgc:63568	393427	1.35603	0.439387	0.403702	120.001	112.446	105.242	90.7794	65.1845	74.4779	101.615
si:ch211-202f3.4	560088	1.35575	0.439096	0.85866	126.943	155.134	21.2414	7.13995	71.7029	179.563	39.8864
cd81b	445280	1.35557	0.438902	0.334	398.68	324.844	243.311	217.259	336.166	192.826	204.18
si:ch1073-357b18.4	797129	1.35531	0.438625	0.272115	230.084	210.316	306.069	201.959	206.728	167.32	158.596
cpt1cb	550361	1.35525	0.438559	0.249915	445.292	378.985	406.483	205.019	375.276	323.418	306.745
ftsj1	492512	1.35495	0.438243	0.422365	123.968	168.669	200.828	88.7394	174.136	112.227	110.162
tbck	791155	1.3549	0.438182	0.18047	441.325	397.726	486.622	347.818	390.176	282.608	283.953
arl6ip4	553796	1.35459	0.437858	0.609803	96.1989	37.482	110.069	69.3595	79.1526	31.6276	59.8296
ncf2	562473	1.35443	0.437688	0.495967	84.298	106.199	134.207	66.2996	109.882	51.0123	92.1186
fgd5a	100151562	1.35438	0.437628	0.439597	128.926	136.393	184.414	78.5395	162.961	89.7816	111.112
atad2b	100331225	1.35431	0.437556	0.369018	150.745	145.763	217.242	137.699	155.512	109.166	103.515
alkbh1	553720	1.35427	0.437511	0.371198	146.778	255.086	214.345	181.559	109.882	152.017	163.344
stard8	558476	1.35413	0.437361	0.142147	370.911	424.796	389.104	302.938	308.229	254.041	301.047
cuedc2	334351	1.35377	0.436982	0.542054	69.4219	63.5112	74.345	40.7997	76.359	46.9313	39.8864
dpp4	100301982	1.35352	0.436718	0.343954	216.2	385.232	224.966	160.139	200.209	237.717	215.577
ppic	100333141	1.35351	0.436706	0.152683	627.772	635.112	637.242	417.177	579.211	384.633	490.033
sema3d	30250	1.35348	0.436668	0.140919	1592.74	1413.91	1743.73	852.714	1346.52	1299.79	1180.45
CU633991.1	101887081	1.35325	0.436428	0.528599	130.91	137.434	114.897	38.7597	122.919	94.8828	120.609
frem2b	566673	1.35314	0.43631	0.212135	1963.65	1700.23	1577.66	983.273	1854.03	1152.88	1173.8
prelid1a	393337	1.35305	0.436216	0.0668567	1791.08	2297.86	1976.42	1612.61	1448.96	1324.28	1590.71
tagln2	259183	1.35294	0.436097	0.122222	39518.9	54806	49084.1	34693	26754.5	39206	40677.5
trioa	557667	1.35287	0.436027	0.295962	291.572	257.168	290.621	148.919	253.288	178.543	245.966
si:ch211-214p16.1	368901	1.35287	0.436021	0.24429	396.697	432.084	598.622	342.718	311.023	301.993	451.096
hmcn2	565032	1.35283	0.435981	0.244944	632.731	710.076	608.277	359.038	373.414	612.147	578.353
rnf13	793981	1.35282	0.435971	0.105457	1473.73	1326.45	1061.11	976.133	1069.96	912.1	847.111
zgc:113531	541359	1.35271	0.435849	0.117919	1262.49	1698.14	1455.04	888.414	1047.61	1236.54	1179.5
ccbe1	555629	1.35258	0.435715	0.301598	269.754	302.98	267.449	149.939	192.76	203.029	282.054
ccr9a	553366	1.35248	0.435611	0.197776	1253.56	1621.1	2208.14	1475.93	1028.98	1325.3	1181.4
gpx8	393191	1.35242	0.435545	0.317562	240.993	206.151	335.035	150.959	182.517	206.09	231.721
gfap	30646	1.35239	0.435515	0.554446	54.5458	104.117	101.379	43.8597	54.01	95.9031	62.6786
laynb	567867	1.35225	0.435359	0.386577	160.662	217.604	184.414	88.7394	141.543	140.794	183.288
arl4ca	550444	1.3522	0.435308	0.303416	354.052	320.68	500.139	257.038	350.134	209.15	341.883
cx40.8	565638	1.35211	0.435209	0.411887	123.968	161.381	168	121.379	69.8405	133.652	122.508
mesd	791222	1.35204	0.435134	0.190847	454.218	327.968	377.518	321.298	291.468	249.96	281.104
dctpp1	393744	1.35187	0.434953	0.540896	114.05	72.8817	145.793	121.379	54.01	58.154	94.9676
slc35b4	323737	1.35179	0.434871	0.287155	250.911	205.11	343.725	192.779	195.553	177.523	223.174
dpysl3	553166	1.35161	0.434684	0.068197	1993.4	2279.12	2459.18	1454.51	1556.05	1819.1	1811.03
CABZ01043952.1	562793	1.35156	0.434623	0.441026	129.918	140.558	112	63.2396	126.644	79.5792	107.313
ehbp1l1a	557083	1.35141	0.434468	0.0734105	999.675	1107.8	1196.28	750.715	898.615	756.002	853.759
ms4a17a.8	100002785	1.35128	0.434331	0.408878	354.052	595.548	215.311	244.798	319.404	339.742	245.017
thbs1b	561901	1.35113	0.434162	0.139866	109883	153260	95211.7	73982.1	87442.2	104497	87714
st3gal4	504044	1.35112	0.434152	0.208483	271.737	327.968	316.69	218.279	226.283	265.264	194.684
prr12b	557848	1.3511	0.434137	0.258496	510.747	700.706	816.829	412.077	676.987	487.677	424.505
afg1lb	555926	1.35109	0.434123	0.589474	80.3311	71.8406	94.6209	23.4598	67.0469	68.3565	84.5212
srgap2	556198	1.35102	0.434045	0.109825	1399.35	1548.22	1810.35	979.193	1302.76	1326.32	1087.38
unc5da	566274	1.35101	0.434043	0.17245	490.912	667.388	503.035	415.137	359.446	479.515	385.569
atrn	794975	1.35091	0.433937	0.0543918	1249.59	1287.92	1397.11	871.074	1029.91	1035.55	946.827
brd1a	569574	1.35091	0.433934	0.206554	256.861	249.88	258.759	187.679	211.384	166.3	189.935
si:ch211-246i5.5	100536506	1.35076	0.433774	0.447802	266.778	271.745	145.793	138.719	142.475	265.264	129.156
kank3	558407	1.35059	0.433588	0.208804	480.995	649.688	701.932	340.678	471.191	492.779	504.278
tnksa	559022	1.35042	0.433413	0.147144	711.079	774.629	635.311	439.617	638.808	533.588	481.486
zgc:56409	393295	1.35024	0.433212	0.469343	97.1907	93.7051	120.69	62.2196	111.745	62.235	71.2257
WDR7	572502	1.35021	0.433184	0.325858	144.794	205.11	215.311	145.859	114.538	146.915	150.999
nsun2	325292	1.3502	0.433176	0.0874573	612.896	561.189	666.208	443.697	463.741	457.07	452.996
rbm4.2	557528	1.35014	0.433112	0.059124	2465.47	2760.13	2792.28	1990.01	1853.1	1765.02	2309.61
si:dkey-117n7.5	559444	1.34998	0.432934	0.569909	178.513	83.2934	197.931	96.8993	107.089	58.154	191.835
bmpr1ba	30742	1.34997	0.432929	0.446996	125.951	87.4581	112	86.6994	94.9831	55.0933	84.5212
CR450808.1	101884623	1.34961	0.432545	0.584627	45.6201	108.281	112.966	49.9797	76.359	44.8908	92.1186
mical3b	566850	1.34934	0.432256	0.255835	369.92	299.856	364.966	236.638	237.458	209.15	339.034
itfg2	550607	1.34926	0.432166	0.358831	162.646	156.175	149.655	104.039	147.131	121.409	90.2193
angptl1b	334311	1.34905	0.431946	0.37613	145.786	155.134	147.724	133.619	79.1526	127.531	103.515
clec14a	327325	1.34893	0.431817	0.221339	250.911	293.609	327.311	189.719	201.141	231.596	239.318
pim1	572469	1.34887	0.431755	0.158723	34665.3	40816.9	26680.2	25628.3	18781.5	30063.6	26512.1
adprh	445059	1.34869	0.431564	0.431946	338.184	351.915	161.242	269.278	252.357	160.179	159.546
prx	571950	1.34857	0.431427	0.44049	248.927	262.374	532.966	205.019	175.998	349.944	301.997
dhrs13a.2	447903	1.34849	0.431341	0.166738	43026.7	51147.4	48819.5	35032.7	23866.8	44909.2	37578.7
col16a1	100535782	1.34839	0.431235	0.185834	5982.18	7302.75	4831.46	3463.9	4416.71	5903.14	4130.14
dhrsx	100318301	1.34836	0.431202	0.435513	111.075	91.6227	88.8277	79.5595	83.8086	61.2147	63.6283
foxa3	30559	1.34834	0.431189	0.211361	342.151	373.779	486.622	248.878	299.849	307.094	333.336
sh3bp5la	406439	1.34829	0.431134	0.0574618	1226.78	1449.31	1447.31	1000.61	1050.4	941.687	1084.53
pnpo	402868	1.34805	0.430874	0.321178	263.803	283.198	412.277	184.619	291.468	272.406	200.382
ccn1l2	553273	1.34799	0.430805	0.424067	371.903	495.596	468.277	163.199	304.505	333.62	519.473
fras1	563428	1.34776	0.430566	0.148747	951.08	1083.86	967.45	865.974	613.665	625.411	865.155
srek1	445219	1.3476	0.430396	0.315697	314.382	348.791	267.449	155.039	281.224	211.191	272.557
ylpm1	561348	1.34757	0.430363	0.169074	1343.81	1733.54	1904	1359.65	1005.7	1061.06	1502.39
wrn	569495	1.34757	0.430362	0.515035	120.001	63.5112	113.931	66.2996	63.3221	61.2147	103.515
pfkpa	560944	1.34748	0.430266	0.20479	2282	3487.91	2039.18	2431.66	1842.86	1760.94	1691.37
ralgapa1	556427	1.34733	0.430104	0.0540812	1969.6	2108.36	1754.35	1464.71	1583.05	1312.04	1411.22
atr	567770	1.34696	0.429702	0.237084	388.763	302.98	349.518	236.638	291.468	204.049	298.198
magi1b	474349	1.34651	0.429225	0.114978	2249.27	2510.25	2084.56	1394.33	1953.67	1940.51	1488.14
rerglb	566719	1.34596	0.428637	0.599366	62.4797	42.6879	99.4484	52.0197	71.7029	44.8908	34.1883
ephx5	322331	1.34595	0.428627	0.331745	243.968	203.028	264.552	189.719	208.59	118.348	188.036
[truncated: 11,483 more rows]
